# Supplementary material for: Integrating when and what information in the left parietal lobe allows language rule generalization
Source: PLoS Biol. 2020 Nov 2;18(11):e3000895. doi: 10.1371/journal.pbio.3000895 (PMC7660506; doi:10.1371/journal.pbio.3000895)
Supplement: S1 Data — (XLSX) [file pbio.3000895.s011.xlsx]

## Sheet: Session1_Part1
subject	order	NR_R	TNT	trial	rt
7	1	1	1	1	463.7
7	1	1	1	2	504.7
7	1	1	1	3	431.6
7	1	1	1	4	514.8
7	1	1	1	5	580.7
7	1	1	1	6	522.6
7	1	1	1	7	449.5
7	1	1	1	8	598.6
7	1	1	1	9	526.5
7	1	1	1	10	595.5
7	1	1	1	11	518.6
7	1	1	1	12	487.7
7	1	1	1	13	568.8
7	1	1	1	14	479.8
7	1	1	1	15	424.9
7	1	1	1	16	508.9
7	1	1	1	17	479.6
7	1	1	1	18	522.5
7	1	1	1	19	528.3
7	1	1	1	20	578.3
7	1	1	1	21	584.2
7	1	1	1	22	560.1
7	1	1	1	23	602
7	1	1	1	24	568
7	1	1	1	25	NaN
7	1	1	1	26	564.4
7	1	1	1	27	408.4
7	1	1	1	28	456.2
7	1	1	1	29	527.2
7	1	1	1	30	NaN
7	1	1	1	31	391.2
7	1	1	1	32	524.3
7	1	1	1	33	601.2
7	1	1	1	34	NaN
7	1	1	1	35	560.2
7	1	1	1	36	NaN
7	1	1	1	37	497
7	1	1	1	38	556.7
7	1	1	1	39	438.8
7	1	1	1	40	NaN
7	1	1	1	41	452.7
7	1	1	1	42	434.5
7	1	1	1	43	567.5
7	1	1	1	44	537.4
7	1	1	1	45	451.4
7	1	1	1	46	499.5
7	1	1	1	47	511.3
7	1	1	1	48	450.5
7	1	1	2	1	623.7
7	1	1	2	2	516.8
7	1	1	2	3	596.6
7	1	1	2	4	624.6
7	1	1	2	5	646.6
7	1	1	2	6	552.8
7	1	1	2	7	530.6
7	1	1	2	8	571.4
7	1	1	2	9	511.5
7	1	1	2	10	655.6
7	1	1	2	11	519.6
7	1	1	2	12	596.6
7	1	1	2	13	491.8
7	1	1	2	14	632.7
7	1	1	2	15	533.8
7	1	1	2	16	511.8
7	1	1	2	17	509.7
7	1	1	2	18	561.5
7	1	1	2	19	576.4
7	1	1	2	20	NaN
7	1	1	2	21	580.3
7	1	1	2	22	503
7	1	1	2	23	508
7	1	1	2	24	578.1
7	1	1	2	25	553.3
7	1	1	2	26	489.4
7	1	1	2	27	501.5
7	1	1	2	28	476.4
7	1	1	2	29	572.2
7	1	1	2	30	472.2
7	1	1	2	31	531.9
7	1	1	2	32	537.2
7	1	1	2	33	585.2
7	1	1	2	34	471.1
7	1	1	2	35	540.2
7	1	1	2	36	429.1
7	1	1	2	37	445.9
7	1	1	2	38	474.8
7	1	1	2	39	526.9
7	1	1	2	40	466.6
7	1	1	2	41	442.6
7	1	1	2	42	417.5
7	1	1	2	43	414.5
7	1	1	2	44	NaN
7	1	1	2	45	418.4
7	1	1	2	46	603.4
7	1	1	2	47	471.7
7	1	1	2	48	474.5
7	1	2	1	1	NaN
7	1	2	1	2	629.5
7	1	2	1	3	582.3
7	1	2	1	4	535.3
7	1	2	1	5	416.2
7	1	2	1	6	628.3
7	1	2	1	7	576.1
7	1	2	1	8	529.2
7	1	2	1	9	580.3
7	1	2	1	10	616
7	1	2	1	11	520.9
7	1	2	1	12	522.9
7	1	2	1	13	521.2
7	1	2	1	14	483
7	1	2	1	15	506.9
7	1	2	1	16	NaN
7	1	2	1	17	545
7	1	2	1	18	597
7	1	2	1	19	515.1
7	1	2	1	20	557
7	1	2	1	21	564.8
7	1	2	1	22	610.6
7	1	2	1	23	647.6
7	1	2	1	24	577.7
7	1	2	1	25	575.7
7	1	2	1	26	483.9
7	1	2	1	27	576.6
7	1	2	1	28	NaN
7	1	2	1	29	598.6
7	1	2	1	30	637.6
7	1	2	1	31	624.5
7	1	2	1	32	429.5
7	1	2	1	33	487.4
7	1	2	1	34	523.3
7	1	2	1	35	500.6
7	1	2	1	36	445.5
7	1	2	1	37	460.6
7	1	2	1	38	467
7	1	2	1	39	542.9
7	1	2	1	40	506
7	1	2	1	41	523
7	1	2	1	42	495
7	1	2	1	43	585
7	1	2	1	44	504.9
7	1	2	1	45	458.1
7	1	2	1	46	NaN
7	1	2	1	47	477.3
7	1	2	1	48	567.2
7	1	2	2	1	NaN
7	1	2	2	2	619.3
7	1	2	2	3	674.2
7	1	2	2	4	607
7	1	2	2	5	599.1
7	1	2	2	6	708.1
7	1	2	2	7	594.2
7	1	2	2	8	674.1
7	1	2	2	9	534
7	1	2	2	10	631.8
7	1	2	2	11	570.9
7	1	2	2	12	624
7	1	2	2	13	581.9
7	1	2	2	14	491
7	1	2	2	15	663.8
7	1	2	2	16	585.8
7	1	2	2	17	618.8
7	1	2	2	18	659
7	1	2	2	19	759.9
7	1	2	2	20	764
7	1	2	2	21	675.8
7	1	2	2	22	612.6
7	1	2	2	23	515.8
7	1	2	2	24	593.8
7	1	2	2	25	NaN
7	1	2	2	26	541.4
7	1	2	2	27	657.6
7	1	2	2	28	484.5
7	1	2	2	29	538.4
7	1	2	2	30	453.4
7	1	2	2	31	504.4
7	1	2	2	32	548.3
7	1	2	2	33	643.5
7	1	2	2	34	487.4
7	1	2	2	35	413.6
7	1	2	2	36	549.4
7	1	2	2	37	556.6
7	1	2	2	38	623.7
7	1	2	2	39	499.9
7	1	2	2	40	542
7	1	2	2	41	556
7	1	2	2	42	528
7	1	2	2	43	646
7	1	2	2	44	533.1
7	1	2	2	45	682.1
7	1	2	2	46	364.1
7	1	2	2	47	456.1
7	1	2	2	48	574.2
8	2	1	1	1	608.3
8	2	1	1	2	622.6
8	2	1	1	3	606.1
8	2	1	1	4	581
8	2	1	1	5	568.3
8	2	1	1	6	NaN
8	2	1	1	7	587.4
8	2	1	1	8	485
8	2	1	1	9	558.7
8	2	1	1	10	551.4
8	2	1	1	11	582.7
8	2	1	1	12	564.2
8	2	1	1	13	516.6
8	2	1	1	14	453
8	2	1	1	15	569.5
8	2	1	1	16	454.1
8	2	1	1	17	NaN
8	2	1	1	18	431.4
8	2	1	1	19	510.6
8	2	1	1	20	358.5
8	2	1	1	21	430.7
8	2	1	1	22	400.7
8	2	1	1	23	416.5
8	2	1	1	24	436.1
8	2	1	1	25	464.7
8	2	1	1	26	437.3
8	2	1	1	27	443.8
8	2	1	1	28	452.1
8	2	1	1	29	NaN
8	2	1	1	30	527.3
8	2	1	1	31	409.7
8	2	1	1	32	578.2
8	2	1	1	33	468.4
8	2	1	1	34	471.8
8	2	1	1	35	324.2
8	2	1	1	36	366.3
8	2	1	1	37	445.8
8	2	1	1	38	370
8	2	1	1	39	526.4
8	2	1	1	40	444.5
8	2	1	1	41	582
8	2	1	1	42	412.2
8	2	1	1	43	378.1
8	2	1	1	44	398.8
8	2	1	1	45	456.9
8	2	1	1	46	338.1
8	2	1	1	47	363.8
8	2	1	1	48	342.3
8	2	1	2	1	NaN
8	2	1	2	2	605.4
8	2	1	2	3	649.2
8	2	1	2	4	570.6
8	2	1	2	5	607.8
8	2	1	2	6	600.3
8	2	1	2	7	612.9
8	2	1	2	8	563.9
8	2	1	2	9	568.7
8	2	1	2	10	512.1
8	2	1	2	11	584.7
8	2	1	2	12	431.4
8	2	1	2	13	449.2
8	2	1	2	14	428.9
8	2	1	2	15	449.2
8	2	1	2	16	448.9
8	2	1	2	17	429
8	2	1	2	18	NaN
8	2	1	2	19	443.3
8	2	1	2	20	423.7
8	2	1	2	21	487.3
8	2	1	2	22	457.4
8	2	1	2	23	420.8
8	2	1	2	24	449.6
8	2	1	2	25	445.6
8	2	1	2	26	596.1
8	2	1	2	27	517.6
8	2	1	2	28	525.2
8	2	1	2	29	527.1
8	2	1	2	30	453.9
8	2	1	2	31	475.6
8	2	1	2	32	387.9
8	2	1	2	33	417.8
8	2	1	2	34	416.4
8	2	1	2	35	436.3
8	2	1	2	36	454.7
8	2	1	2	37	405.3
8	2	1	2	38	423
8	2	1	2	39	456.3
8	2	1	2	40	445.7
8	2	1	2	41	454.3
8	2	1	2	42	415.5
8	2	1	2	43	400.1
8	2	1	2	44	486.2
8	2	1	2	45	421.6
8	2	1	2	46	383.1
8	2	1	2	47	399.2
8	2	1	2	48	415.2
8	2	2	1	1	NaN
8	2	2	1	2	651.6
8	2	2	1	3	520.4
8	2	2	1	4	506.1
8	2	2	1	5	581.7
8	2	2	1	6	NaN
8	2	2	1	7	507.1
8	2	2	1	8	474.8
8	2	2	1	9	463.5
8	2	2	1	10	537.1
8	2	2	1	11	NaN
8	2	2	1	12	680.9
8	2	2	1	13	508.4
8	2	2	1	14	459
8	2	2	1	15	559.5
8	2	2	1	16	564.2
8	2	2	1	17	508.2
8	2	2	1	18	517.6
8	2	2	1	19	496.8
8	2	2	1	20	547.2
8	2	2	1	21	496
8	2	2	1	22	494.3
8	2	2	1	23	519.6
8	2	2	1	24	506
8	2	2	1	25	464.2
8	2	2	1	26	456.5
8	2	2	1	27	434.8
8	2	2	1	28	452.4
8	2	2	1	29	510.3
8	2	2	1	30	459.4
8	2	2	1	31	500.2
8	2	2	1	32	461.2
8	2	2	1	33	558.2
8	2	2	1	34	512.2
8	2	2	1	35	653.7
8	2	2	1	36	529.6
8	2	2	1	37	569.8
8	2	2	1	38	365.1
8	2	2	1	39	538.6
8	2	2	1	40	406.5
8	2	2	1	41	458.1
8	2	2	1	42	449.7
8	2	2	1	43	450.1
8	2	2	1	44	592.3
8	2	2	1	45	394.7
8	2	2	1	46	492.1
8	2	2	1	47	415.3
8	2	2	1	48	439.6
8	2	2	2	1	NaN
8	2	2	2	2	NaN
8	2	2	2	3	NaN
8	2	2	2	4	679.7
8	2	2	2	5	589.1
8	2	2	2	6	605.9
8	2	2	2	7	537.4
8	2	2	2	8	569
8	2	2	2	9	602.4
8	2	2	2	10	619
8	2	2	2	11	476.3
8	2	2	2	12	475.8
8	2	2	2	13	500.1
8	2	2	2	14	474.7
8	2	2	2	15	655.6
8	2	2	2	16	562.6
8	2	2	2	17	639.3
8	2	2	2	18	689.6
8	2	2	2	19	638.2
8	2	2	2	20	507.7
8	2	2	2	21	612.2
8	2	2	2	22	641.7
8	2	2	2	23	NaN
8	2	2	2	24	669.8
8	2	2	2	25	584
8	2	2	2	26	584.8
8	2	2	2	27	549.3
8	2	2	2	28	473.7
8	2	2	2	29	465
8	2	2	2	30	357.9
8	2	2	2	31	670.2
8	2	2	2	32	479.3
8	2	2	2	33	440.9
8	2	2	2	34	512.4
8	2	2	2	35	341
8	2	2	2	36	451.6
8	2	2	2	37	NaN
8	2	2	2	38	478
8	2	2	2	39	554.4
8	2	2	2	40	488.8
8	2	2	2	41	642.3
8	2	2	2	42	392.4
8	2	2	2	43	494.6
8	2	2	2	44	408.8
8	2	2	2	45	612.4
8	2	2	2	46	426.2
8	2	2	2	47	641.2
8	2	2	2	48	484.7
11	1	1	1	1	511
11	1	1	1	2	598.9
11	1	1	1	3	558.9
11	1	1	1	4	554.2
11	1	1	1	5	646.7
11	1	1	1	6	676.8
11	1	1	1	7	623.7
11	1	1	1	8	584.5
11	1	1	1	9	784.9
11	1	1	1	10	772.8
11	1	1	1	11	665.7
11	1	1	1	12	719.5
11	1	1	1	13	596.3
11	1	1	1	14	638.4
11	1	1	1	15	714.5
11	1	1	1	16	663.5
11	1	1	1	17	629.1
11	1	1	1	18	694
11	1	1	1	19	695.1
11	1	1	1	20	636.9
11	1	1	1	21	629
11	1	1	1	22	761.9
11	1	1	1	23	675.6
11	1	1	1	24	NaN
11	1	1	1	25	628
11	1	1	1	26	651.3
11	1	1	1	27	610.5
11	1	1	1	28	633.7
11	1	1	1	29	776
11	1	1	1	30	717.8
11	1	1	1	31	477.3
11	1	1	1	32	656.1
11	1	1	1	33	585
11	1	1	1	34	660.8
11	1	1	1	35	503.7
11	1	1	1	36	607.8
11	1	1	1	37	621.5
11	1	1	1	38	NaN
11	1	1	1	39	769.4
11	1	1	1	40	628.4
11	1	1	1	41	NaN
11	1	1	1	42	576.6
11	1	1	1	43	632.8
11	1	1	1	44	645.9
11	1	1	1	45	655.8
11	1	1	1	46	576.3
11	1	1	1	47	602
11	1	1	1	48	618.3
11	1	1	2	1	570.5
11	1	1	2	2	632.7
11	1	1	2	3	573.5
11	1	1	2	4	634.1
11	1	1	2	5	606.8
11	1	1	2	6	641.8
11	1	1	2	7	594.8
11	1	1	2	8	678.2
11	1	1	2	9	733.3
11	1	1	2	10	707.3
11	1	1	2	11	694.2
11	1	1	2	12	759.1
11	1	1	2	13	777.5
11	1	1	2	14	593.7
11	1	1	2	15	603.2
11	1	1	2	16	862.2
11	1	1	2	17	687.5
11	1	1	2	18	735.5
11	1	1	2	19	639.8
11	1	1	2	20	708.1
11	1	1	2	21	728
11	1	1	2	22	683.4
11	1	1	2	23	711.8
11	1	1	2	24	630.9
11	1	1	2	25	767.5
11	1	1	2	26	758.6
11	1	1	2	27	740.6
11	1	1	2	28	756.5
11	1	1	2	29	749.5
11	1	1	2	30	789.5
11	1	1	2	31	599.7
11	1	1	2	32	725.7
11	1	1	2	33	NaN
11	1	1	2	34	652.8
11	1	1	2	35	NaN
11	1	1	2	36	674.9
11	1	1	2	37	753.9
11	1	1	2	38	777.6
11	1	1	2	39	692.9
11	1	1	2	40	729.4
11	1	1	2	41	739.4
11	1	1	2	42	769.7
11	1	1	2	43	630.2
11	1	1	2	44	542.5
11	1	1	2	45	697.6
11	1	1	2	46	776.4
11	1	1	2	47	NaN
11	1	1	2	48	733.2
11	1	2	1	1	691.7
11	1	2	1	2	647.9
11	1	2	1	3	590.2
11	1	2	1	4	608
11	1	2	1	5	671.1
11	1	2	1	6	593.1
11	1	2	1	7	734
11	1	2	1	8	722.1
11	1	2	1	9	618.2
11	1	2	1	10	633.3
11	1	2	1	11	508.7
11	1	2	1	12	NaN
11	1	2	1	13	634.2
11	1	2	1	14	613.3
11	1	2	1	15	547.9
11	1	2	1	16	640.5
11	1	2	1	17	539.5
11	1	2	1	18	731.5
11	1	2	1	19	544.5
11	1	2	1	20	779.7
11	1	2	1	21	511.9
11	1	2	1	22	722.4
11	1	2	1	23	579.2
11	1	2	1	24	566.1
11	1	2	1	25	601.4
11	1	2	1	26	675.3
11	1	2	1	27	695
11	1	2	1	28	580
11	1	2	1	29	621.6
11	1	2	1	30	729.9
11	1	2	1	31	764.8
11	1	2	1	32	581.9
11	1	2	1	33	725.3
11	1	2	1	34	672.6
11	1	2	1	35	669.7
11	1	2	1	36	579.6
11	1	2	1	37	569.8
11	1	2	1	38	512.9
11	1	2	1	39	524.8
11	1	2	1	40	NaN
11	1	2	1	41	609.1
11	1	2	1	42	754.3
11	1	2	1	43	797.9
11	1	2	1	44	688.6
11	1	2	1	45	589.6
11	1	2	1	46	547.5
11	1	2	1	47	506.5
11	1	2	1	48	483.3
11	1	2	2	1	642.4
11	1	2	2	2	801
11	1	2	2	3	955
11	1	2	2	4	640.9
11	1	2	2	5	744
11	1	2	2	6	847
11	1	2	2	7	NaN
11	1	2	2	8	744.1
11	1	2	2	9	883
11	1	2	2	10	559.1
11	1	2	2	11	625.1
11	1	2	2	12	803.3
11	1	2	2	13	582.5
11	1	2	2	14	622.3
11	1	2	2	15	883.3
11	1	2	2	16	716.4
11	1	2	2	17	774.5
11	1	2	2	18	764.4
11	1	2	2	19	678.7
11	1	2	2	20	765.6
11	1	2	2	21	801.3
11	1	2	2	22	607.2
11	1	2	2	23	827.5
11	1	2	2	24	732.2
11	1	2	2	25	953.8
11	1	2	2	26	834.6
11	1	2	2	27	737.7
11	1	2	2	28	795.2
11	1	2	2	29	728
11	1	2	2	30	780.1
11	1	2	2	31	884.5
11	1	2	2	32	771.7
11	1	2	2	33	729.9
11	1	2	2	34	918.7
11	1	2	2	35	777.8
11	1	2	2	36	716.7
11	1	2	2	37	840.8
11	1	2	2	38	801.6
11	1	2	2	39	713.7
11	1	2	2	40	753.6
11	1	2	2	41	672.6
11	1	2	2	42	890.9
11	1	2	2	43	653.5
11	1	2	2	44	NaN
11	1	2	2	45	589.6
11	1	2	2	46	1000.5
11	1	2	2	47	738.5
11	1	2	2	48	899.5
12	2	1	1	1	733.1
12	2	1	1	2	667.4
12	2	1	1	3	738
12	2	1	1	4	719.6
12	2	1	1	5	614.3
12	2	1	1	6	639.4
12	2	1	1	7	554.3
12	2	1	1	8	529.1
12	2	1	1	9	528.7
12	2	1	1	10	587.2
12	2	1	1	11	604.9
12	2	1	1	12	559.6
12	2	1	1	13	569
12	2	1	1	14	625.5
12	2	1	1	15	397.4
12	2	1	1	16	458.8
12	2	1	1	17	653.6
12	2	1	1	18	652.7
12	2	1	1	19	427
12	2	1	1	20	343.2
12	2	1	1	21	495.9
12	2	1	1	22	390.4
12	2	1	1	23	492
12	2	1	1	24	NaN
12	2	1	1	25	340.8
12	2	1	1	26	382.2
12	2	1	1	27	353.8
12	2	1	1	28	387.4
12	2	1	1	29	428.9
12	2	1	1	30	492.7
12	2	1	1	31	465.3
12	2	1	1	32	426
12	2	1	1	33	332
12	2	1	1	34	516.1
12	2	1	1	35	558.6
12	2	1	1	36	729.3
12	2	1	1	37	654.9
12	2	1	1	38	592.6
12	2	1	1	39	317
12	2	1	1	40	506.6
12	2	1	1	41	284.5
12	2	1	1	42	358.4
12	2	1	1	43	487.9
12	2	1	1	44	NaN
12	2	1	1	45	403.8
12	2	1	1	46	675.3
12	2	1	1	47	613.4
12	2	1	1	48	426.2
12	2	1	2	1	704.7
12	2	1	2	2	944.5
12	2	1	2	3	788.6
12	2	1	2	4	NaN
12	2	1	2	5	625.9
12	2	1	2	6	706.5
12	2	1	2	7	788.4
12	2	1	2	8	608
12	2	1	2	9	763.6
12	2	1	2	10	640.1
12	2	1	2	11	NaN
12	2	1	2	12	554.4
12	2	1	2	13	588.9
12	2	1	2	14	722.9
12	2	1	2	15	482.1
12	2	1	2	16	600.1
12	2	1	2	17	516.1
12	2	1	2	18	526.6
12	2	1	2	19	476.6
12	2	1	2	20	536.3
12	2	1	2	21	632.5
12	2	1	2	22	475.2
12	2	1	2	23	507.8
12	2	1	2	24	525.3
12	2	1	2	25	760.3
12	2	1	2	26	629.8
12	2	1	2	27	449.7
12	2	1	2	28	513
12	2	1	2	29	726.3
12	2	1	2	30	677.4
12	2	1	2	31	540.6
12	2	1	2	32	489.6
12	2	1	2	33	592.3
12	2	1	2	34	677.9
12	2	1	2	35	681.1
12	2	1	2	36	619.8
12	2	1	2	37	NaN
12	2	1	2	38	522.1
12	2	1	2	39	497.4
12	2	1	2	40	449
12	2	1	2	41	473.5
12	2	1	2	42	890.2
12	2	1	2	43	559.2
12	2	1	2	44	530.7
12	2	1	2	45	793
12	2	1	2	46	696.5
12	2	1	2	47	768.1
12	2	1	2	48	519.3
12	2	2	1	1	NaN
12	2	2	1	2	565.6
12	2	2	1	3	610
12	2	2	1	4	691.3
12	2	2	1	5	803.9
12	2	2	1	6	686
12	2	2	1	7	576.7
12	2	2	1	8	746.1
12	2	2	1	9	530
12	2	2	1	10	611.4
12	2	2	1	11	657.5
12	2	2	1	12	762.9
12	2	2	1	13	598.3
12	2	2	1	14	734.1
12	2	2	1	15	622
12	2	2	1	16	670.3
12	2	2	1	17	NaN
12	2	2	1	18	681.7
12	2	2	1	19	805.7
12	2	2	1	20	701.4
12	2	2	1	21	693.8
12	2	2	1	22	658.4
12	2	2	1	23	776.5
12	2	2	1	24	575
12	2	2	1	25	546.8
12	2	2	1	26	616.2
12	2	2	1	27	667.2
12	2	2	1	28	562.8
12	2	2	1	29	490.8
12	2	2	1	30	499.5
12	2	2	1	31	503.9
12	2	2	1	32	500.9
12	2	2	1	33	382.9
12	2	2	1	34	510.9
12	2	2	1	35	493.6
12	2	2	1	36	437.1
12	2	2	1	37	419.1
12	2	2	1	38	508.5
12	2	2	1	39	454.5
12	2	2	1	40	554.2
12	2	2	1	41	621.2
12	2	2	1	42	344.6
12	2	2	1	43	NaN
12	2	2	1	44	NaN
12	2	2	1	45	483.5
12	2	2	1	46	472
12	2	2	1	47	456.4
12	2	2	1	48	497.9
12	2	2	2	1	794.7
12	2	2	2	2	763.4
12	2	2	2	3	790.6
12	2	2	2	4	708.3
12	2	2	2	5	679.7
12	2	2	2	6	639.2
12	2	2	2	7	779.7
12	2	2	2	8	596.6
12	2	2	2	9	794.6
12	2	2	2	10	682.4
12	2	2	2	11	634.8
12	2	2	2	12	685
12	2	2	2	13	719.1
12	2	2	2	14	594.9
12	2	2	2	15	783.4
12	2	2	2	16	652.9
12	2	2	2	17	800.3
12	2	2	2	18	NaN
12	2	2	2	19	908.1
12	2	2	2	20	609.8
12	2	2	2	21	NaN
12	2	2	2	22	787
12	2	2	2	23	721.9
12	2	2	2	24	636.4
12	2	2	2	25	576.9
12	2	2	2	26	743.8
12	2	2	2	27	567.3
12	2	2	2	28	563.7
12	2	2	2	29	604.3
12	2	2	2	30	725.1
12	2	2	2	31	634.4
12	2	2	2	32	469.6
12	2	2	2	33	NaN
12	2	2	2	34	728.4
12	2	2	2	35	676.1
12	2	2	2	36	719.3
12	2	2	2	37	891.5
12	2	2	2	38	677.4
12	2	2	2	39	536.1
12	2	2	2	40	556
12	2	2	2	41	486.2
12	2	2	2	42	447.7
12	2	2	2	43	417.4
12	2	2	2	44	NaN
12	2	2	2	45	596.1
12	2	2	2	46	468
12	2	2	2	47	669.4
12	2	2	2	48	521.4
13	2	1	1	1	956
13	2	1	1	2	807.7
13	2	1	1	3	839.9
13	2	1	1	4	654.4
13	2	1	1	5	801.4
13	2	1	1	6	535.1
13	2	1	1	7	557.2
13	2	1	1	8	521.6
13	2	1	1	9	467
13	2	1	1	10	471
13	2	1	1	11	503.9
13	2	1	1	12	585.4
13	2	1	1	13	688.2
13	2	1	1	14	483.6
13	2	1	1	15	570.8
13	2	1	1	16	688.3
13	2	1	1	17	538
13	2	1	1	18	582.6
13	2	1	1	19	601.7
13	2	1	1	20	NaN
13	2	1	1	21	836.4
13	2	1	1	22	NaN
13	2	1	1	23	NaN
13	2	1	1	24	710
13	2	1	1	25	697.6
13	2	1	1	26	534
13	2	1	1	27	501.3
13	2	1	1	28	527.7
13	2	1	1	29	623.9
13	2	1	1	30	510.4
13	2	1	1	31	544.4
13	2	1	1	32	597.6
13	2	1	1	33	427
13	2	1	1	34	532.2
13	2	1	1	35	540.2
13	2	1	1	36	829.4
13	2	1	1	37	538.7
13	2	1	1	38	758.1
13	2	1	1	39	414.1
13	2	1	1	40	382.8
13	2	1	1	41	538.3
13	2	1	1	42	525.8
13	2	1	1	43	778
13	2	1	1	44	545.1
13	2	1	1	45	794.9
13	2	1	1	46	412
13	2	1	1	47	639.8
13	2	1	1	48	NaN
13	2	1	2	1	619.4
13	2	1	2	2	501.9
13	2	1	2	3	452.8
13	2	1	2	4	523
13	2	1	2	5	517.5
13	2	1	2	6	NaN
13	2	1	2	7	NaN
13	2	1	2	8	1013.2
13	2	1	2	9	1043.8
13	2	1	2	10	499.3
13	2	1	2	11	792.2
13	2	1	2	12	635.7
13	2	1	2	13	465.2
13	2	1	2	14	633.6
13	2	1	2	15	578.1
13	2	1	2	16	NaN
13	2	1	2	17	NaN
13	2	1	2	18	NaN
13	2	1	2	19	NaN
13	2	1	2	20	693.4
13	2	1	2	21	751.1
13	2	1	2	22	NaN
13	2	1	2	23	NaN
13	2	1	2	24	NaN
13	2	1	2	25	561.6
13	2	1	2	26	693.2
13	2	1	2	27	494.8
13	2	1	2	28	511
13	2	1	2	29	511.4
13	2	1	2	30	645.4
13	2	1	2	31	674.9
13	2	1	2	32	699.7
13	2	1	2	33	608.2
13	2	1	2	34	630.8
13	2	1	2	35	635.8
13	2	1	2	36	NaN
13	2	1	2	37	698.3
13	2	1	2	38	548.9
13	2	1	2	39	590.4
13	2	1	2	40	731.8
13	2	1	2	41	612.6
13	2	1	2	42	958.4
13	2	1	2	43	881.5
13	2	1	2	44	668.6
13	2	1	2	45	611.3
13	2	1	2	46	603.4
13	2	1	2	47	1023.7
13	2	1	2	48	766.7
13	2	2	1	1	627.4
13	2	2	1	2	747.9
13	2	2	1	3	885.5
13	2	2	1	4	813.2
13	2	2	1	5	NaN
13	2	2	1	6	829
13	2	2	1	7	804.4
13	2	2	1	8	711.6
13	2	2	1	9	592.7
13	2	2	1	10	540.3
13	2	2	1	11	817.3
13	2	2	1	12	633.6
13	2	2	1	13	488.5
13	2	2	1	14	855.2
13	2	2	1	15	719.4
13	2	2	1	16	525.7
13	2	2	1	17	670.4
13	2	2	1	18	824.8
13	2	2	1	19	488.1
13	2	2	1	20	524.4
13	2	2	1	21	560.5
13	2	2	1	22	520.7
13	2	2	1	23	454.1
13	2	2	1	24	453
13	2	2	1	25	484.9
13	2	2	1	26	694.1
13	2	2	1	27	726.5
13	2	2	1	28	349.2
13	2	2	1	29	469.2
13	2	2	1	30	670.8
13	2	2	1	31	614.1
13	2	2	1	32	NaN
13	2	2	1	33	588.8
13	2	2	1	34	736.5
13	2	2	1	35	997.4
13	2	2	1	36	560.9
13	2	2	1	37	542.1
13	2	2	1	38	528.9
13	2	2	1	39	982.2
13	2	2	1	40	736.7
13	2	2	1	41	581.9
13	2	2	1	42	708.5
13	2	2	1	43	669.5
13	2	2	1	44	559.7
13	2	2	1	45	651
13	2	2	1	46	487.8
13	2	2	1	47	530.1
13	2	2	1	48	585
13	2	2	2	1	482.2
13	2	2	2	2	NaN
13	2	2	2	3	564.3
13	2	2	2	4	700.1
13	2	2	2	5	733.6
13	2	2	2	6	727.8
13	2	2	2	7	715
13	2	2	2	8	646.9
13	2	2	2	9	592.6
13	2	2	2	10	532.1
13	2	2	2	11	719
13	2	2	2	12	NaN
13	2	2	2	13	572.8
13	2	2	2	14	NaN
13	2	2	2	15	690.9
13	2	2	2	16	632
13	2	2	2	17	816.6
13	2	2	2	18	528.8
13	2	2	2	19	731.6
13	2	2	2	20	677.9
13	2	2	2	21	821
13	2	2	2	22	623.1
13	2	2	2	23	NaN
13	2	2	2	24	710.3
13	2	2	2	25	521.4
13	2	2	2	26	641.7
13	2	2	2	27	680.6
13	2	2	2	28	716.3
13	2	2	2	29	507.7
13	2	2	2	30	636.7
13	2	2	2	31	598.9
13	2	2	2	32	NaN
13	2	2	2	33	603.9
13	2	2	2	34	NaN
13	2	2	2	35	684.8
13	2	2	2	36	962.3
13	2	2	2	37	600.5
13	2	2	2	38	802.9
13	2	2	2	39	759.5
13	2	2	2	40	737.6
13	2	2	2	41	NaN
13	2	2	2	42	690.3
13	2	2	2	43	596.1
13	2	2	2	44	613.2
13	2	2	2	45	643.3
13	2	2	2	46	834.3
13	2	2	2	47	610.7
13	2	2	2	48	635.4
14	1	1	1	1	589
14	1	1	1	2	563
14	1	1	1	3	443
14	1	1	1	4	483.1
14	1	1	1	5	551.9
14	1	1	1	6	545.2
14	1	1	1	7	534.7
14	1	1	1	8	520.8
14	1	1	1	9	546.9
14	1	1	1	10	506
14	1	1	1	11	512.1
14	1	1	1	12	654.1
14	1	1	1	13	549.9
14	1	1	1	14	487
14	1	1	1	15	509.8
14	1	1	1	16	485.7
14	1	1	1	17	493.7
14	1	1	1	18	459.9
14	1	1	1	19	507.2
14	1	1	1	20	434.2
14	1	1	1	21	527.1
14	1	1	1	22	513.2
14	1	1	1	23	599.2
14	1	1	1	24	490.6
14	1	1	1	25	494.8
14	1	1	1	26	503.7
14	1	1	1	27	516
14	1	1	1	28	551.9
14	1	1	1	29	625.8
14	1	1	1	30	493.9
14	1	1	1	31	550.6
14	1	1	1	32	477.4
14	1	1	1	33	574.2
14	1	1	1	34	588.2
14	1	1	1	35	530.5
14	1	1	1	36	489.5
14	1	1	1	37	447.4
14	1	1	1	38	428.2
14	1	1	1	39	522.1
14	1	1	1	40	727.1
14	1	1	1	41	528.5
14	1	1	1	42	NaN
14	1	1	1	43	481.2
14	1	1	1	44	465.9
14	1	1	1	45	536.7
14	1	1	1	46	663.9
14	1	1	1	47	542
14	1	1	1	48	468.1
14	1	1	2	1	639.8
14	1	1	2	2	620.9
14	1	1	2	3	631.1
14	1	1	2	4	585.9
14	1	1	2	5	715
14	1	1	2	6	588.9
14	1	1	2	7	677.8
14	1	1	2	8	705.6
14	1	1	2	9	851.6
14	1	1	2	10	557.8
14	1	1	2	11	1115
14	1	1	2	12	580.8
14	1	1	2	13	778.9
14	1	1	2	14	882.9
14	1	1	2	15	537.8
14	1	1	2	16	530.6
14	1	1	2	17	528.7
14	1	1	2	18	689.9
14	1	1	2	19	594.8
14	1	1	2	20	691.2
14	1	1	2	21	670.1
14	1	1	2	22	761.1
14	1	1	2	23	875.9
14	1	1	2	24	662.7
14	1	1	2	25	896.7
14	1	1	2	26	585.8
14	1	1	2	27	745
14	1	1	2	28	633.9
14	1	1	2	29	466.7
14	1	1	2	30	510.8
14	1	1	2	31	797
14	1	1	2	32	807.5
14	1	1	2	33	636.5
14	1	1	2	34	785.3
14	1	1	2	35	NaN
14	1	1	2	36	588.4
14	1	1	2	37	593.4
14	1	1	2	38	716.4
14	1	1	2	39	646.2
14	1	1	2	40	704.2
14	1	1	2	41	NaN
14	1	1	2	42	602
14	1	1	2	43	710.9
14	1	1	2	44	1133.9
14	1	1	2	45	588.6
14	1	1	2	46	547.7
14	1	1	2	47	1079
14	1	1	2	48	606
14	1	2	1	1	NaN
14	1	2	1	2	528.4
14	1	2	1	3	476.9
14	1	2	1	4	491.8
14	1	2	1	5	521.9
14	1	2	1	6	481.6
14	1	2	1	7	NaN
14	1	2	1	8	461.4
14	1	2	1	9	NaN
14	1	2	1	10	515.3
14	1	2	1	11	429.8
14	1	2	1	12	NaN
14	1	2	1	13	451.8
14	1	2	1	14	500.1
14	1	2	1	15	510.2
14	1	2	1	16	409.9
14	1	2	1	17	605
14	1	2	1	18	478.2
14	1	2	1	19	466.5
14	1	2	1	20	648.2
14	1	2	1	21	595
14	1	2	1	22	580.9
14	1	2	1	23	573.8
14	1	2	1	24	569.8
14	1	2	1	25	430.5
14	1	2	1	26	504.6
14	1	2	1	27	498.7
14	1	2	1	28	524.4
14	1	2	1	29	492.4
14	1	2	1	30	622.2
14	1	2	1	31	505.5
14	1	2	1	32	581.6
14	1	2	1	33	429.3
14	1	2	1	34	561.5
14	1	2	1	35	653.4
14	1	2	1	36	491.5
14	1	2	1	37	483.3
14	1	2	1	38	492.9
14	1	2	1	39	500.9
14	1	2	1	40	546.1
14	1	2	1	41	498.1
14	1	2	1	42	495.1
14	1	2	1	43	538.3
14	1	2	1	44	435
14	1	2	1	45	444.6
14	1	2	1	46	585.5
14	1	2	1	47	585.5
14	1	2	1	48	655.5
14	1	2	2	1	481.3
14	1	2	2	2	600.8
14	1	2	2	3	552
14	1	2	2	4	578.7
14	1	2	2	5	530.3
14	1	2	2	6	562.2
14	1	2	2	7	707
14	1	2	2	8	815.7
14	1	2	2	9	599.8
14	1	2	2	10	567.3
14	1	2	2	11	555.3
14	1	2	2	12	564.2
14	1	2	2	13	524.2
14	1	2	2	14	797.2
14	1	2	2	15	582.7
14	1	2	2	16	530.5
14	1	2	2	17	814.4
14	1	2	2	18	537.1
14	1	2	2	19	752.3
14	1	2	2	20	550.2
14	1	2	2	21	595.2
14	1	2	2	22	612.1
14	1	2	2	23	556.1
14	1	2	2	24	639.2
14	1	2	2	25	609.5
14	1	2	2	26	827.4
14	1	2	2	27	558.4
14	1	2	2	28	754.4
14	1	2	2	29	534.5
14	1	2	2	30	465.4
14	1	2	2	31	612.3
14	1	2	2	32	593.6
14	1	2	2	33	753.1
14	1	2	2	34	NaN
14	1	2	2	35	884.1
14	1	2	2	36	738.9
14	1	2	2	37	769.1
14	1	2	2	38	700
14	1	2	2	39	859.9
14	1	2	2	40	730
14	1	2	2	41	675.1
14	1	2	2	42	NaN
14	1	2	2	43	624.8
14	1	2	2	44	795.7
14	1	2	2	45	804.9
14	1	2	2	46	730.6
14	1	2	2	47	731.7
14	1	2	2	48	600.6
15	2	1	1	1	NaN
15	2	1	1	2	375.3
15	2	1	1	3	685.1
15	2	1	1	4	NaN
15	2	1	1	5	649.3
15	2	1	1	6	545.7
15	2	1	1	7	661.8
15	2	1	1	8	598.3
15	2	1	1	9	406.2
15	2	1	1	10	517.9
15	2	1	1	11	448.1
15	2	1	1	12	413
15	2	1	1	13	636
15	2	1	1	14	619.5
15	2	1	1	15	447.8
15	2	1	1	16	619.4
15	2	1	1	17	346.5
15	2	1	1	18	457.8
15	2	1	1	19	443
15	2	1	1	20	NaN
15	2	1	1	21	481.5
15	2	1	1	22	552.3
15	2	1	1	23	646.3
15	2	1	1	24	516.2
15	2	1	1	25	507.6
15	2	1	1	26	527.8
15	2	1	1	27	434.5
15	2	1	1	28	364.3
15	2	1	1	29	560
15	2	1	1	30	514.8
15	2	1	1	31	593.2
15	2	1	1	32	NaN
15	2	1	1	33	491.9
15	2	1	1	34	419.6
15	2	1	1	35	497.3
15	2	1	1	36	450.8
15	2	1	1	37	488.6
15	2	1	1	38	532.9
15	2	1	1	39	381.4
15	2	1	1	40	326.5
15	2	1	1	41	427.7
15	2	1	1	42	361.8
15	2	1	1	43	509.1
15	2	1	1	44	463.5
15	2	1	1	45	598
15	2	1	1	46	388.6
15	2	1	1	47	553.1
15	2	1	1	48	551.4
15	2	1	2	1	NaN
15	2	1	2	2	616.8
15	2	1	2	3	NaN
15	2	1	2	4	561.9
15	2	1	2	5	544
15	2	1	2	6	590.4
15	2	1	2	7	555.5
15	2	1	2	8	NaN
15	2	1	2	9	614.9
15	2	1	2	10	498.4
15	2	1	2	11	579.2
15	2	1	2	12	451
15	2	1	2	13	537.4
15	2	1	2	14	524
15	2	1	2	15	591.3
15	2	1	2	16	481.3
15	2	1	2	17	NaN
15	2	1	2	18	664.3
15	2	1	2	19	589.1
15	2	1	2	20	568.9
15	2	1	2	21	597.6
15	2	1	2	22	535.8
15	2	1	2	23	460.5
15	2	1	2	24	569.1
15	2	1	2	25	476.3
15	2	1	2	26	627.7
15	2	1	2	27	420.9
15	2	1	2	28	654.4
15	2	1	2	29	707.5
15	2	1	2	30	500.8
15	2	1	2	31	470.6
15	2	1	2	32	581.2
15	2	1	2	33	530.3
15	2	1	2	34	653.3
15	2	1	2	35	439.8
15	2	1	2	36	414.9
15	2	1	2	37	431.1
15	2	1	2	38	400.2
15	2	1	2	39	659
15	2	1	2	40	428.3
15	2	1	2	41	491.8
15	2	1	2	42	536.6
15	2	1	2	43	466.7
15	2	1	2	44	543.7
15	2	1	2	45	503.2
15	2	1	2	46	457.3
15	2	1	2	47	575.8
15	2	1	2	48	515.5
15	2	2	1	1	505.9
15	2	2	1	2	514.1
15	2	2	1	3	NaN
15	2	2	1	4	NaN
15	2	2	1	5	522.8
15	2	2	1	6	504.9
15	2	2	1	7	576.5
15	2	2	1	8	NaN
15	2	2	1	9	NaN
15	2	2	1	10	758
15	2	2	1	11	468.7
15	2	2	1	12	643.5
15	2	2	1	13	741.7
15	2	2	1	14	549
15	2	2	1	15	513
15	2	2	1	16	592.5
15	2	2	1	17	615
15	2	2	1	18	676
15	2	2	1	19	617.6
15	2	2	1	20	705.4
15	2	2	1	21	656.7
15	2	2	1	22	424.5
15	2	2	1	23	649.9
15	2	2	1	24	624.7
15	2	2	1	25	347
15	2	2	1	26	NaN
15	2	2	1	27	565.7
15	2	2	1	28	699.1
15	2	2	1	29	615
15	2	2	1	30	410.9
15	2	2	1	31	403.1
15	2	2	1	32	705.7
15	2	2	1	33	394.4
15	2	2	1	34	504.7
15	2	2	1	35	419.2
15	2	2	1	36	487.9
15	2	2	1	37	539.4
15	2	2	1	38	NaN
15	2	2	1	39	381.5
15	2	2	1	40	487.1
15	2	2	1	41	427.5
15	2	2	1	42	469.8
15	2	2	1	43	513.2
15	2	2	1	44	642.1
15	2	2	1	45	523.3
15	2	2	1	46	445.3
15	2	2	1	47	NaN
15	2	2	1	48	484.6
15	2	2	2	1	693.4
15	2	2	2	2	602.3
15	2	2	2	3	588.6
15	2	2	2	4	NaN
15	2	2	2	5	521.7
15	2	2	2	6	504.4
15	2	2	2	7	569.5
15	2	2	2	8	NaN
15	2	2	2	9	727.2
15	2	2	2	10	NaN
15	2	2	2	11	552.5
15	2	2	2	12	569.2
15	2	2	2	13	407.3
15	2	2	2	14	553.7
15	2	2	2	15	696.6
15	2	2	2	16	585
15	2	2	2	17	686.5
15	2	2	2	18	520.1
15	2	2	2	19	NaN
15	2	2	2	20	501.9
15	2	2	2	21	549.4
15	2	2	2	22	407.4
15	2	2	2	23	629.4
15	2	2	2	24	531.8
15	2	2	2	25	442.8
15	2	2	2	26	NaN
15	2	2	2	27	505.2
15	2	2	2	28	436.7
15	2	2	2	29	620.9
15	2	2	2	30	538.3
15	2	2	2	31	475.2
15	2	2	2	32	NaN
15	2	2	2	33	586.2
15	2	2	2	34	493.5
15	2	2	2	35	585.8
15	2	2	2	36	494.6
15	2	2	2	37	510.1
15	2	2	2	38	530.4
15	2	2	2	39	464
15	2	2	2	40	766.4
15	2	2	2	41	595.8
15	2	2	2	42	463.5
15	2	2	2	43	526.7
15	2	2	2	44	442.3
15	2	2	2	45	561
15	2	2	2	46	521.7
15	2	2	2	47	772.8
15	2	2	2	48	594.3
16	1	1	1	1	407.4
16	1	1	1	2	NaN
16	1	1	1	3	529.6
16	1	1	1	4	502
16	1	1	1	5	460.9
16	1	1	1	6	481.9
16	1	1	1	7	495.4
16	1	1	1	8	465.5
16	1	1	1	9	419.3
16	1	1	1	10	531.8
16	1	1	1	11	456.9
16	1	1	1	12	479.9
16	1	1	1	13	412.9
16	1	1	1	14	434.1
16	1	1	1	15	426.8
16	1	1	1	16	461.2
16	1	1	1	17	420.9
16	1	1	1	18	403.9
16	1	1	1	19	447.6
16	1	1	1	20	396
16	1	1	1	21	375.5
16	1	1	1	22	470.1
16	1	1	1	23	435.3
16	1	1	1	24	518.5
16	1	1	1	25	390.6
16	1	1	1	26	485
16	1	1	1	27	747.6
16	1	1	1	28	NaN
16	1	1	1	29	561
16	1	1	1	30	445
16	1	1	1	31	555.6
16	1	1	1	32	425.2
16	1	1	1	33	486.9
16	1	1	1	34	510
16	1	1	1	35	654.1
16	1	1	1	36	418.4
16	1	1	1	37	436.7
16	1	1	1	38	461.6
16	1	1	1	39	512.3
16	1	1	1	40	576.7
16	1	1	1	41	NaN
16	1	1	1	42	594.7
16	1	1	1	43	545.2
16	1	1	1	44	453.7
16	1	1	1	45	503.6
16	1	1	1	46	705.2
16	1	1	1	47	460.4
16	1	1	1	48	488.9
16	1	1	2	1	525.8
16	1	1	2	2	681.3
16	1	1	2	3	497.3
16	1	1	2	4	554.4
16	1	1	2	5	613.5
16	1	1	2	6	521.5
16	1	1	2	7	710.2
16	1	1	2	8	631.8
16	1	1	2	9	506.4
16	1	1	2	10	484.8
16	1	1	2	11	635.4
16	1	1	2	12	503.4
16	1	1	2	13	768.5
16	1	1	2	14	534.5
16	1	1	2	15	558.8
16	1	1	2	16	644.3
16	1	1	2	17	646.4
16	1	1	2	18	556.7
16	1	1	2	19	651.9
16	1	1	2	20	725.8
16	1	1	2	21	449.5
16	1	1	2	22	399.9
16	1	1	2	23	508.6
16	1	1	2	24	511.2
16	1	1	2	25	486.1
16	1	1	2	26	597.5
16	1	1	2	27	560
16	1	1	2	28	544.6
16	1	1	2	29	508.5
16	1	1	2	30	464.6
16	1	1	2	31	566.3
16	1	1	2	32	530.9
16	1	1	2	33	409.5
16	1	1	2	34	448.3
16	1	1	2	35	659.7
16	1	1	2	36	NaN
16	1	1	2	37	424
16	1	1	2	38	592.9
16	1	1	2	39	496.2
16	1	1	2	40	544.8
16	1	1	2	41	NaN
16	1	1	2	42	546.1
16	1	1	2	43	686.7
16	1	1	2	44	515
16	1	1	2	45	551.8
16	1	1	2	46	598.6
16	1	1	2	47	551
16	1	1	2	48	485.7
16	1	2	1	1	464.6
16	1	2	1	2	NaN
16	1	2	1	3	646.4
16	1	2	1	4	408.3
16	1	2	1	5	455.4
16	1	2	1	6	488.2
16	1	2	1	7	568.9
16	1	2	1	8	NaN
16	1	2	1	9	505.4
16	1	2	1	10	633.8
16	1	2	1	11	512.2
16	1	2	1	12	575.6
16	1	2	1	13	439.6
16	1	2	1	14	617.7
16	1	2	1	15	452
16	1	2	1	16	429.6
16	1	2	1	17	502
16	1	2	1	18	383.1
16	1	2	1	19	514.6
16	1	2	1	20	528.2
16	1	2	1	21	NaN
16	1	2	1	22	459.3
16	1	2	1	23	417.9
16	1	2	1	24	454.3
16	1	2	1	25	413.9
16	1	2	1	26	574.8
16	1	2	1	27	398.4
16	1	2	1	28	425.6
16	1	2	1	29	397.7
16	1	2	1	30	639.7
16	1	2	1	31	458
16	1	2	1	32	451.7
16	1	2	1	33	530.9
16	1	2	1	34	431.6
16	1	2	1	35	424.1
16	1	2	1	36	397.9
16	1	2	1	37	567.9
16	1	2	1	38	441.1
16	1	2	1	39	369.5
16	1	2	1	40	544.9
16	1	2	1	41	381.4
16	1	2	1	42	422.1
16	1	2	1	43	511.2
16	1	2	1	44	641.8
16	1	2	1	45	575.5
16	1	2	1	46	494.5
16	1	2	1	47	536.8
16	1	2	1	48	480.5
16	1	2	2	1	NaN
16	1	2	2	2	NaN
16	1	2	2	3	600.9
16	1	2	2	4	647
16	1	2	2	5	576.7
16	1	2	2	6	441.9
16	1	2	2	7	507.6
16	1	2	2	8	667.7
16	1	2	2	9	652.3
16	1	2	2	10	620
16	1	2	2	11	579.6
16	1	2	2	12	576.5
16	1	2	2	13	611
16	1	2	2	14	527.2
16	1	2	2	15	594.9
16	1	2	2	16	521.5
16	1	2	2	17	534
16	1	2	2	18	565.1
16	1	2	2	19	608.7
16	1	2	2	20	580.7
16	1	2	2	21	593.3
16	1	2	2	22	553.8
16	1	2	2	23	628.3
16	1	2	2	24	578.7
16	1	2	2	25	469.8
16	1	2	2	26	502.2
16	1	2	2	27	549.3
16	1	2	2	28	741.5
16	1	2	2	29	620.1
16	1	2	2	30	446.3
16	1	2	2	31	NaN
16	1	2	2	32	502.5
16	1	2	2	33	576.3
16	1	2	2	34	581.4
16	1	2	2	35	NaN
16	1	2	2	36	471.9
16	1	2	2	37	675.4
16	1	2	2	38	505.6
16	1	2	2	39	628.4
16	1	2	2	40	506.9
16	1	2	2	41	540
16	1	2	2	42	716.7
16	1	2	2	43	548.4
16	1	2	2	44	677.5
16	1	2	2	45	601
16	1	2	2	46	558.5
16	1	2	2	47	776.8
16	1	2	2	48	581.1
17	1	1	1	1	NaN
17	1	1	1	2	579.7
17	1	1	1	3	547.7
17	1	1	1	4	543.7
17	1	1	1	5	478.6
17	1	1	1	6	508.6
17	1	1	1	7	453.9
17	1	1	1	8	627.7
17	1	1	1	9	570.8
17	1	1	1	10	477.9
17	1	1	1	11	395.5
17	1	1	1	12	508
17	1	1	1	13	676.6
17	1	1	1	14	649.5
17	1	1	1	15	628.5
17	1	1	1	16	366.6
17	1	1	1	17	395.5
17	1	1	1	18	331.4
17	1	1	1	19	433.6
17	1	1	1	20	518.6
17	1	1	1	21	569.5
17	1	1	1	22	539.4
17	1	1	1	23	491.3
17	1	1	1	24	506.3
17	1	1	1	25	494.6
17	1	1	1	26	633.8
17	1	1	1	27	545.3
17	1	1	1	28	467
17	1	1	1	29	508.5
17	1	1	1	30	703.3
17	1	1	1	31	611.3
17	1	1	1	32	504.2
17	1	1	1	33	704.1
17	1	1	1	34	369.2
17	1	1	1	35	439.3
17	1	1	1	36	507.3
17	1	1	1	37	562.2
17	1	1	1	38	550.1
17	1	1	1	39	598.2
17	1	1	1	40	430.3
17	1	1	1	41	327.6
17	1	1	1	42	408.7
17	1	1	1	43	527.7
17	1	1	1	44	475.5
17	1	1	1	45	378.3
17	1	1	1	46	507.3
17	1	1	1	47	500.3
17	1	1	1	48	418.3
17	1	1	2	1	NaN
17	1	1	2	2	592.8
17	1	1	2	3	694.6
17	1	1	2	4	552.6
17	1	1	2	5	637.6
17	1	1	2	6	570.5
17	1	1	2	7	653.3
17	1	1	2	8	506.8
17	1	1	2	9	NaN
17	1	1	2	10	516.9
17	1	1	2	11	632.8
17	1	1	2	12	516
17	1	1	2	13	679
17	1	1	2	14	657.9
17	1	1	2	15	631.7
17	1	1	2	16	575.6
17	1	1	2	17	743.4
17	1	1	2	18	633.4
17	1	1	2	19	668.5
17	1	1	2	20	538.4
17	1	1	2	21	551.2
17	1	1	2	22	442.4
17	1	1	2	23	533.5
17	1	1	2	24	575.4
17	1	1	2	25	498.4
17	1	1	2	26	464.8
17	1	1	2	27	662.7
17	1	1	2	28	602
17	1	1	2	29	563.8
17	1	1	2	30	586.7
17	1	1	2	31	702.5
17	1	1	2	32	427.3
17	1	1	2	33	640.2
17	1	1	2	34	481.2
17	1	1	2	35	519.8
17	1	1	2	36	444.3
17	1	1	2	37	494.2
17	1	1	2	38	551.3
17	1	1	2	39	580.1
17	1	1	2	40	467.1
17	1	1	2	41	595.1
17	1	1	2	42	NaN
17	1	1	2	43	490.3
17	1	1	2	44	422.4
17	1	1	2	45	NaN
17	1	1	2	46	362.7
17	1	1	2	47	484.4
17	1	1	2	48	415.2
17	1	2	1	1	602.3
17	1	2	1	2	390.3
17	1	2	1	3	589.2
17	1	2	1	4	469.3
17	1	2	1	5	458.3
17	1	2	1	6	535.2
17	1	2	1	7	533.3
17	1	2	1	8	519.4
17	1	2	1	9	475.4
17	1	2	1	10	375.3
17	1	2	1	11	483.3
17	1	2	1	12	438.4
17	1	2	1	13	495.3
17	1	2	1	14	461.5
17	1	2	1	15	650.3
17	1	2	1	16	417.3
17	1	2	1	17	515.4
17	1	2	1	18	412.6
17	1	2	1	19	541.7
17	1	2	1	20	511.7
17	1	2	1	21	474.9
17	1	2	1	22	625
17	1	2	1	23	562.9
17	1	2	1	24	565
17	1	2	1	25	465.1
17	1	2	1	26	NaN
17	1	2	1	27	576
17	1	2	1	28	588.1
17	1	2	1	29	424
17	1	2	1	30	NaN
17	1	2	1	31	426.1
17	1	2	1	32	612.1
17	1	2	1	33	528.9
17	1	2	1	34	459.6
17	1	2	1	35	526.4
17	1	2	1	36	496.5
17	1	2	1	37	477.7
17	1	2	1	38	NaN
17	1	2	1	39	NaN
17	1	2	1	40	462.4
17	1	2	1	41	508.3
17	1	2	1	42	431.4
17	1	2	1	43	503.4
17	1	2	1	44	516.3
17	1	2	1	45	NaN
17	1	2	1	46	598.3
17	1	2	1	47	480
17	1	2	1	48	516.2
17	1	2	2	1	617.4
17	1	2	2	2	737.4
17	1	2	2	3	596.3
17	1	2	2	4	593.4
17	1	2	2	5	589
17	1	2	2	6	735.2
17	1	2	2	7	571.3
17	1	2	2	8	571.3
17	1	2	2	9	758.2
17	1	2	2	10	441.3
17	1	2	2	11	337.3
17	1	2	2	12	485
17	1	2	2	13	605.3
17	1	2	2	14	551.3
17	1	2	2	15	636.2
17	1	2	2	16	576.2
17	1	2	2	17	482.3
17	1	2	2	18	646.5
17	1	2	2	19	485.8
17	1	2	2	20	507
17	1	2	2	21	619.9
17	1	2	2	22	NaN
17	1	2	2	23	534.9
17	1	2	2	24	707.8
17	1	2	2	25	529.3
17	1	2	2	26	571.3
17	1	2	2	27	568.3
17	1	2	2	28	585.2
17	1	2	2	29	460.1
17	1	2	2	30	570.1
17	1	2	2	31	630.2
17	1	2	2	32	633.1
17	1	2	2	33	585.1
17	1	2	2	34	566.7
17	1	2	2	35	394.7
17	1	2	2	36	398.6
17	1	2	2	37	344.8
17	1	2	2	38	420.7
17	1	2	2	39	726.4
17	1	2	2	40	722.5
17	1	2	2	41	568.3
17	1	2	2	42	754.3
17	1	2	2	43	436.2
17	1	2	2	44	625.2
17	1	2	2	45	690.1
17	1	2	2	46	571.1
17	1	2	2	47	576.1
17	1	2	2	48	528.2
19	2	1	1	1	525.2
19	2	1	1	2	508
19	2	1	1	3	491.4
19	2	1	1	4	NaN
19	2	1	1	5	441.1
19	2	1	1	6	452
19	2	1	1	7	416.9
19	2	1	1	8	425.5
19	2	1	1	9	334.4
19	2	1	1	10	432.2
19	2	1	1	11	402.3
19	2	1	1	12	NaN
19	2	1	1	13	357.2
19	2	1	1	14	328.7
19	2	1	1	15	352.5
19	2	1	1	16	491.7
19	2	1	1	17	343.3
19	2	1	1	18	378.6
19	2	1	1	19	443.2
19	2	1	1	20	487.4
19	2	1	1	21	480
19	2	1	1	22	528.4
19	2	1	1	23	444.9
19	2	1	1	24	361.6
19	2	1	1	25	482
19	2	1	1	26	544.7
19	2	1	1	27	462.6
19	2	1	1	28	354
19	2	1	1	29	452.6
19	2	1	1	30	331.7
19	2	1	1	31	310.1
19	2	1	1	32	440.6
19	2	1	1	33	316.5
19	2	1	1	34	318.6
19	2	1	1	35	353.6
19	2	1	1	36	382.2
19	2	1	1	37	345.8
19	2	1	1	38	361
19	2	1	1	39	322.5
19	2	1	1	40	398.1
19	2	1	1	41	293.9
19	2	1	1	42	294.5
19	2	1	1	43	562.3
19	2	1	1	44	263.4
19	2	1	1	45	405.8
19	2	1	1	46	329.1
19	2	1	1	47	382.9
19	2	1	1	48	319.2
19	2	1	2	1	NaN
19	2	1	2	2	398.2
19	2	1	2	3	431
19	2	1	2	4	478.6
19	2	1	2	5	341.7
19	2	1	2	6	400.1
19	2	1	2	7	385.4
19	2	1	2	8	326.4
19	2	1	2	9	369.2
19	2	1	2	10	404.2
19	2	1	2	11	483.3
19	2	1	2	12	322.8
19	2	1	2	13	359.8
19	2	1	2	14	396.8
19	2	1	2	15	433.1
19	2	1	2	16	407
19	2	1	2	17	403.1
19	2	1	2	18	353.3
19	2	1	2	19	346.2
19	2	1	2	20	366.6
19	2	1	2	21	398.6
19	2	1	2	22	NaN
19	2	1	2	23	406.3
19	2	1	2	24	378.4
19	2	1	2	25	308.6
19	2	1	2	26	358.9
19	2	1	2	27	347.4
19	2	1	2	28	371.2
19	2	1	2	29	337.3
19	2	1	2	30	385.7
19	2	1	2	31	375.9
19	2	1	2	32	335.2
19	2	1	2	33	322.4
19	2	1	2	34	392.3
19	2	1	2	35	353.1
19	2	1	2	36	316.4
19	2	1	2	37	378.5
19	2	1	2	38	428.1
19	2	1	2	39	327.3
19	2	1	2	40	NaN
19	2	1	2	41	390
19	2	1	2	42	282.1
19	2	1	2	43	372.8
19	2	1	2	44	321.8
19	2	1	2	45	332.7
19	2	1	2	46	NaN
19	2	1	2	47	305.3
19	2	1	2	48	351.6
19	2	2	1	1	NaN
19	2	2	1	2	480.7
19	2	2	1	3	418.8
19	2	2	1	4	328.9
19	2	2	1	5	456.8
19	2	2	1	6	430.3
19	2	2	1	7	435.4
19	2	2	1	8	503.8
19	2	2	1	9	444.8
19	2	2	1	10	361.4
19	2	2	1	11	362.2
19	2	2	1	12	NaN
19	2	2	1	13	387.7
19	2	2	1	14	465.6
19	2	2	1	15	489.2
19	2	2	1	16	398.3
19	2	2	1	17	506.2
19	2	2	1	18	489.8
19	2	2	1	19	447.2
19	2	2	1	20	398.3
19	2	2	1	21	478.7
19	2	2	1	22	383.8
19	2	2	1	23	523.6
19	2	2	1	24	479.3
19	2	2	1	25	314.7
19	2	2	1	26	362.9
19	2	2	1	27	NaN
19	2	2	1	28	370.7
19	2	2	1	29	351.4
19	2	2	1	30	NaN
19	2	2	1	31	340.1
19	2	2	1	32	446.5
19	2	2	1	33	298
19	2	2	1	34	373.9
19	2	2	1	35	312.4
19	2	2	1	36	368
19	2	2	1	37	431.1
19	2	2	1	38	349
19	2	2	1	39	352.5
19	2	2	1	40	352.8
19	2	2	1	41	266.8
19	2	2	1	42	NaN
19	2	2	1	43	340.3
19	2	2	1	44	318.6
19	2	2	1	45	392.5
19	2	2	1	46	348.8
19	2	2	1	47	341.6
19	2	2	1	48	370.2
19	2	2	2	1	409.4
19	2	2	2	2	423.5
19	2	2	2	3	440.8
19	2	2	2	4	536.2
19	2	2	2	5	NaN
19	2	2	2	6	497
19	2	2	2	7	497.9
19	2	2	2	8	588.5
19	2	2	2	9	451.6
19	2	2	2	10	513.8
19	2	2	2	11	454.1
19	2	2	2	12	581.5
19	2	2	2	13	NaN
19	2	2	2	14	407.2
19	2	2	2	15	611.6
19	2	2	2	16	439.8
19	2	2	2	17	377.6
19	2	2	2	18	562.1
19	2	2	2	19	439.3
19	2	2	2	20	483.6
19	2	2	2	21	466.2
19	2	2	2	22	438.9
19	2	2	2	23	416.8
19	2	2	2	24	NaN
19	2	2	2	25	390.8
19	2	2	2	26	427.2
19	2	2	2	27	NaN
19	2	2	2	28	487.4
19	2	2	2	29	423.5
19	2	2	2	30	340.5
19	2	2	2	31	332.5
19	2	2	2	32	369.6
19	2	2	2	33	515
19	2	2	2	34	443.6
19	2	2	2	35	332.5
19	2	2	2	36	413.2
19	2	2	2	37	393.3
19	2	2	2	38	459.2
19	2	2	2	39	385.8
19	2	2	2	40	331.9
19	2	2	2	41	406.3
19	2	2	2	42	397.8
19	2	2	2	43	446
19	2	2	2	44	454.2
19	2	2	2	45	468.1
19	2	2	2	46	442.3
19	2	2	2	47	429.9
19	2	2	2	48	548.7
20	1	1	1	1	403.8
20	1	1	1	2	354.8
20	1	1	1	3	702.8
20	1	1	1	4	463.4
20	1	1	1	5	667.7
20	1	1	1	6	703.6
20	1	1	1	7	550
20	1	1	1	8	674.7
20	1	1	1	9	372
20	1	1	1	10	696
20	1	1	1	11	425.5
20	1	1	1	12	NaN
20	1	1	1	13	398.9
20	1	1	1	14	414
20	1	1	1	15	NaN
20	1	1	1	16	541.8
20	1	1	1	17	481.9
20	1	1	1	18	964
20	1	1	1	19	539.1
20	1	1	1	20	579.7
20	1	1	1	21	687
20	1	1	1	22	503.8
20	1	1	1	23	744.9
20	1	1	1	24	489.8
20	1	1	1	25	571.4
20	1	1	1	26	633.3
20	1	1	1	27	569.1
20	1	1	1	28	461.1
20	1	1	1	29	568.1
20	1	1	1	30	596.1
20	1	1	1	31	810.4
20	1	1	1	32	599
20	1	1	1	33	556.4
20	1	1	1	34	440.2
20	1	1	1	35	NaN
20	1	1	1	36	NaN
20	1	1	1	37	666.2
20	1	1	1	38	566.4
20	1	1	1	39	433.3
20	1	1	1	40	583.6
20	1	1	1	41	417.2
20	1	1	1	42	588.1
20	1	1	1	43	613.1
20	1	1	1	44	1091.3
20	1	1	1	45	1017.2
20	1	1	1	46	660.3
20	1	1	1	47	639.6
20	1	1	1	48	NaN
20	1	1	2	1	659.9
20	1	1	2	2	582.7
20	1	1	2	3	532.7
20	1	1	2	4	763.9
20	1	1	2	5	644.8
20	1	1	2	6	577.7
20	1	1	2	7	658.7
20	1	1	2	8	640.9
20	1	1	2	9	454.9
20	1	1	2	10	475.9
20	1	1	2	11	631.6
20	1	1	2	12	463.9
20	1	1	2	13	1195
20	1	1	2	14	956.2
20	1	1	2	15	NaN
20	1	1	2	16	963.7
20	1	1	2	17	599.8
20	1	1	2	18	575.8
20	1	1	2	19	923
20	1	1	2	20	529
20	1	1	2	21	535.9
20	1	1	2	22	510.9
20	1	1	2	23	594.8
20	1	1	2	24	569.8
20	1	1	2	25	532.3
20	1	1	2	26	582.3
20	1	1	2	27	557.2
20	1	1	2	28	530.2
20	1	1	2	29	869.3
20	1	1	2	30	764.3
20	1	1	2	31	738.2
[truncated: 7,601 more rows]

## Sheet: Session1_Part2
subject	order	NR_R	TNT	trial	rt
2	2	1	1	1	351.8
2	2	1	1	2	266.2
2	2	1	1	3	67.9
2	2	1	1	4	NaN
2	2	1	1	5	283.1
2	2	1	1	6	411.3
2	2	1	1	7	142
2	2	1	1	8	296.4
2	2	1	1	9	286.3
2	2	1	1	10	253
2	2	1	1	11	261.2
2	2	1	1	12	252.6
2	2	1	1	13	NaN
2	2	1	1	14	383.2
2	2	1	1	15	295.3
2	2	1	1	16	209.9
2	2	1	1	17	443.7
2	2	1	1	18	84.3
2	2	1	1	19	270.6
2	2	1	1	20	226.5
2	2	1	1	21	119.5
2	2	1	1	22	42
2	2	1	1	23	172.2
2	2	1	1	24	179.3
2	2	1	1	25	317
2	2	1	1	26	191.4
2	2	1	1	27	NaN
2	2	1	1	28	210.6
2	2	1	1	29	NaN
2	2	1	1	30	127.3
2	2	1	1	31	161.7
2	2	1	1	32	247
2	2	1	1	33	142.7
2	2	1	1	34	377.2
2	2	1	1	35	314.8
2	2	1	1	36	58.2
2	2	1	1	37	188
2	2	1	1	38	NaN
2	2	1	1	39	348.5
2	2	1	1	40	246.8
2	2	1	1	41	258.5
2	2	1	1	42	260.5
2	2	1	1	43	266.5
2	2	1	1	44	481.2
2	2	1	1	45	326.6
2	2	1	1	46	252.9
2	2	1	1	47	314.7
2	2	1	1	48	81.8
2	2	1	2	1	NaN
2	2	1	2	2	177.4
2	2	1	2	3	141.3
2	2	1	2	4	183.1
2	2	1	2	5	NaN
2	2	1	2	6	182.9
2	2	1	2	7	155.5
2	2	1	2	8	131.7
2	2	1	2	9	151.1
2	2	1	2	10	188
2	2	1	2	11	NaN
2	2	1	2	12	169.7
2	2	1	2	13	149.6
2	2	1	2	14	377.9
2	2	1	2	15	225.3
2	2	1	2	16	236
2	2	1	2	17	92.8
2	2	1	2	18	NaN
2	2	1	2	19	34.2
2	2	1	2	20	148.1
2	2	1	2	21	83.4
2	2	1	2	22	NaN
2	2	1	2	23	117.5
2	2	1	2	24	301.2
2	2	1	2	25	503.4
2	2	1	2	26	88.9
2	2	1	2	27	283
2	2	1	2	28	NaN
2	2	1	2	29	12.9
2	2	1	2	30	NaN
2	2	1	2	31	50.7
2	2	1	2	32	56.5
2	2	1	2	33	NaN
2	2	1	2	34	120.2
2	2	1	2	35	NaN
2	2	1	2	36	166.7
2	2	1	2	37	257.8
2	2	1	2	38	252.4
2	2	1	2	39	495.2
2	2	1	2	40	25.1
2	2	1	2	41	163.2
2	2	1	2	42	70.8
2	2	1	2	43	187.3
2	2	1	2	44	194.5
2	2	1	2	45	218.9
2	2	1	2	46	193.1
2	2	1	2	47	169.6
2	2	1	2	48	NaN
2	2	2	1	1	348.3
2	2	2	1	2	368.3
2	2	2	1	3	483.7
2	2	2	1	4	443.7
2	2	2	1	5	457.4
2	2	2	1	6	472.9
2	2	2	1	7	NaN
2	2	2	1	8	536.9
2	2	2	1	9	375.8
2	2	2	1	10	418.1
2	2	2	1	11	381.8
2	2	2	1	12	415.6
2	2	2	1	13	459.1
2	2	2	1	14	512.8
2	2	2	1	15	492.6
2	2	2	1	16	443.6
2	2	2	1	17	349.1
2	2	2	1	18	484.1
2	2	2	1	19	389.7
2	2	2	1	20	577.2
2	2	2	1	21	566.4
2	2	2	1	22	371.5
2	2	2	1	23	377.1
2	2	2	1	24	462.9
2	2	2	1	25	384.8
2	2	2	1	26	353.5
2	2	2	1	27	551.8
2	2	2	1	28	353.7
2	2	2	1	29	484.7
2	2	2	1	30	420.1
2	2	2	1	31	484.3
2	2	2	1	32	317.2
2	2	2	1	33	426.4
2	2	2	1	34	453.9
2	2	2	1	35	423.3
2	2	2	1	36	378.9
2	2	2	1	37	425.7
2	2	2	1	38	506.7
2	2	2	1	39	338
2	2	2	1	40	353.2
2	2	2	1	41	337.1
2	2	2	1	42	459.5
2	2	2	1	43	376.3
2	2	2	1	44	441.2
2	2	2	1	45	476.8
2	2	2	1	46	411.6
2	2	2	1	47	398
2	2	2	1	48	413.1
2	2	2	2	1	390
2	2	2	2	2	477.3
2	2	2	2	3	530.6
2	2	2	2	4	619.4
2	2	2	2	5	470.5
2	2	2	2	6	447.9
2	2	2	2	7	443.9
2	2	2	2	8	507
2	2	2	2	9	NaN
2	2	2	2	10	496.9
2	2	2	2	11	425.3
2	2	2	2	12	582.4
2	2	2	2	13	442.2
2	2	2	2	14	622.7
2	2	2	2	15	508.3
2	2	2	2	16	547.7
2	2	2	2	17	379
2	2	2	2	18	578.2
2	2	2	2	19	439.3
2	2	2	2	20	508.8
2	2	2	2	21	579.9
2	2	2	2	22	457.7
2	2	2	2	23	562.8
2	2	2	2	24	505.7
2	2	2	2	25	574.4
2	2	2	2	26	587.4
2	2	2	2	27	480.6
2	2	2	2	28	511.4
2	2	2	2	29	433.1
2	2	2	2	30	404.8
2	2	2	2	31	441.9
2	2	2	2	32	612.5
2	2	2	2	33	655.2
2	2	2	2	34	495.9
2	2	2	2	35	427.1
2	2	2	2	36	636.7
2	2	2	2	37	675.7
2	2	2	2	38	447.5
2	2	2	2	39	429.6
2	2	2	2	40	482.1
2	2	2	2	41	629.6
2	2	2	2	42	494.4
2	2	2	2	43	397.5
2	2	2	2	44	684.9
2	2	2	2	45	428.3
2	2	2	2	46	444
2	2	2	2	47	504
2	2	2	2	48	662.2
4	1	1	1	1	578.1
4	1	1	1	2	NaN
4	1	1	1	3	NaN
4	1	1	1	4	528.8
4	1	1	1	5	435.8
4	1	1	1	6	464.6
4	1	1	1	7	428.3
4	1	1	1	8	505.2
4	1	1	1	9	376.3
4	1	1	1	10	401.6
4	1	1	1	11	433.4
4	1	1	1	12	382.8
4	1	1	1	13	371.3
4	1	1	1	14	421.2
4	1	1	1	15	431.4
4	1	1	1	16	542.5
4	1	1	1	17	363.9
4	1	1	1	18	373.4
4	1	1	1	19	400
4	1	1	1	20	465.1
4	1	1	1	21	348.6
4	1	1	1	22	357
4	1	1	1	23	453.8
4	1	1	1	24	476.2
4	1	1	1	25	516.6
4	1	1	1	26	438
4	1	1	1	27	491.6
4	1	1	1	28	486.8
4	1	1	1	29	494.3
4	1	1	1	30	505.5
4	1	1	1	31	485.1
4	1	1	1	32	512.5
4	1	1	1	33	439.4
4	1	1	1	34	438.7
4	1	1	1	35	532.3
4	1	1	1	36	513.6
4	1	1	1	37	513.2
4	1	1	1	38	451.2
4	1	1	1	39	420.7
4	1	1	1	40	410.3
4	1	1	1	41	NaN
4	1	1	1	42	468.9
4	1	1	1	43	410.3
4	1	1	1	44	376.8
4	1	1	1	45	502
4	1	1	1	46	457.5
4	1	1	1	47	417.6
4	1	1	1	48	384.8
4	1	1	2	1	528.6
4	1	1	2	2	671.1
4	1	1	2	3	NaN
4	1	1	2	4	484.3
4	1	1	2	5	601.2
4	1	1	2	6	542.9
4	1	1	2	7	511.5
4	1	1	2	8	561
4	1	1	2	9	532.2
4	1	1	2	10	511.4
4	1	1	2	11	517.4
4	1	1	2	12	593.6
4	1	1	2	13	480.1
4	1	1	2	14	485.4
4	1	1	2	15	486.1
4	1	1	2	16	582.1
4	1	1	2	17	502.4
4	1	1	2	18	497.2
4	1	1	2	19	519
4	1	1	2	20	487.4
4	1	1	2	21	477.7
4	1	1	2	22	503.1
4	1	1	2	23	518.8
4	1	1	2	24	543.2
4	1	1	2	25	569.6
4	1	1	2	26	643.2
4	1	1	2	27	642.4
4	1	1	2	28	561.7
4	1	1	2	29	565.2
4	1	1	2	30	600.2
4	1	1	2	31	630.2
4	1	1	2	32	585.6
4	1	1	2	33	574.9
4	1	1	2	34	567.3
4	1	1	2	35	NaN
4	1	1	2	36	682.1
4	1	1	2	37	628.4
4	1	1	2	38	526.1
4	1	1	2	39	565.4
4	1	1	2	40	661.2
4	1	1	2	41	572.8
4	1	1	2	42	598.8
4	1	1	2	43	NaN
4	1	1	2	44	645
4	1	1	2	45	NaN
4	1	1	2	46	567.6
4	1	1	2	47	516.5
4	1	1	2	48	NaN
4	1	2	1	1	387.9
4	1	2	1	2	368.2
4	1	2	1	3	411.9
4	1	2	1	4	390.9
4	1	2	1	5	422.3
4	1	2	1	6	404.8
4	1	2	1	7	369.7
4	1	2	1	8	304.6
4	1	2	1	9	362.3
4	1	2	1	10	454.3
4	1	2	1	11	466.7
4	1	2	1	12	427.5
4	1	2	1	13	425.2
4	1	2	1	14	423.4
4	1	2	1	15	413.3
4	1	2	1	16	416.7
4	1	2	1	17	449.4
4	1	2	1	18	428.7
4	1	2	1	19	378.7
4	1	2	1	20	358.7
4	1	2	1	21	NaN
4	1	2	1	22	425.4
4	1	2	1	23	437.7
4	1	2	1	24	498.9
4	1	2	1	25	575.6
4	1	2	1	26	477.7
4	1	2	1	27	467.4
4	1	2	1	28	462.6
4	1	2	1	29	460
4	1	2	1	30	427
4	1	2	1	31	666
4	1	2	1	32	464.7
4	1	2	1	33	454.3
4	1	2	1	34	614.7
4	1	2	1	35	436.7
4	1	2	1	36	438.5
4	1	2	1	37	NaN
4	1	2	1	38	454.8
4	1	2	1	39	515.6
4	1	2	1	40	476.6
4	1	2	1	41	668.8
4	1	2	1	42	416.9
4	1	2	1	43	435.9
4	1	2	1	44	482.2
4	1	2	1	45	641.1
4	1	2	1	46	521.9
4	1	2	1	47	510.6
4	1	2	1	48	475.8
4	1	2	2	1	550.7
4	1	2	2	2	662.3
4	1	2	2	3	524.1
4	1	2	2	4	510.4
4	1	2	2	5	479.4
4	1	2	2	6	803.1
4	1	2	2	7	547.7
4	1	2	2	8	562.5
4	1	2	2	9	518.6
4	1	2	2	10	615.4
4	1	2	2	11	492.8
4	1	2	2	12	574.9
4	1	2	2	13	531.1
4	1	2	2	14	541.8
4	1	2	2	15	525.4
4	1	2	2	16	476
4	1	2	2	17	532.6
4	1	2	2	18	556.4
4	1	2	2	19	565.1
4	1	2	2	20	483.3
4	1	2	2	21	516
4	1	2	2	22	450.5
4	1	2	2	23	581.4
4	1	2	2	24	477.9
4	1	2	2	25	809.9
4	1	2	2	26	629.4
4	1	2	2	27	NaN
4	1	2	2	28	686.6
4	1	2	2	29	762.9
4	1	2	2	30	667.1
4	1	2	2	31	558.4
4	1	2	2	32	604.3
4	1	2	2	33	590.6
4	1	2	2	34	576.6
4	1	2	2	35	564.5
4	1	2	2	36	582.2
4	1	2	2	37	584.2
4	1	2	2	38	643.9
4	1	2	2	39	677.2
4	1	2	2	40	NaN
4	1	2	2	41	589.3
4	1	2	2	42	557
4	1	2	2	43	787
4	1	2	2	44	520.8
4	1	2	2	45	571.2
4	1	2	2	46	621
4	1	2	2	47	602.4
4	1	2	2	48	NaN
5	1	1	1	1	406.9
5	1	1	1	2	562.1
5	1	1	1	3	NaN
5	1	1	1	4	489.6
5	1	1	1	5	476.3
5	1	1	1	6	NaN
5	1	1	1	7	412.9
5	1	1	1	8	473.7
5	1	1	1	9	442.6
5	1	1	1	10	477.2
5	1	1	1	11	409
5	1	1	1	12	459.2
5	1	1	1	13	469.5
5	1	1	1	14	489.8
5	1	1	1	15	402.9
5	1	1	1	16	467.7
5	1	1	1	17	429.2
5	1	1	1	18	438.3
5	1	1	1	19	443.7
5	1	1	1	20	458
5	1	1	1	21	523.5
5	1	1	1	22	434.4
5	1	1	1	23	440.1
5	1	1	1	24	450.9
5	1	1	1	25	524.9
5	1	1	1	26	402.2
5	1	1	1	27	372.1
5	1	1	1	28	459.1
5	1	1	1	29	468.2
5	1	1	1	30	479.3
5	1	1	1	31	449.6
5	1	1	1	32	421
5	1	1	1	33	419.5
5	1	1	1	34	509.7
5	1	1	1	35	465.9
5	1	1	1	36	401.9
5	1	1	1	37	376.1
5	1	1	1	38	485.5
5	1	1	1	39	396.3
5	1	1	1	40	366.5
5	1	1	1	41	498
5	1	1	1	42	429.6
5	1	1	1	43	401.3
5	1	1	1	44	529.9
5	1	1	1	45	434.7
5	1	1	1	46	459.4
5	1	1	1	47	542.9
5	1	1	1	48	492.3
5	1	1	2	1	452.5
5	1	1	2	2	465.5
5	1	1	2	3	432
5	1	1	2	4	502.3
5	1	1	2	5	649.1
5	1	1	2	6	427.9
5	1	1	2	7	488.9
5	1	1	2	8	468.4
5	1	1	2	9	616.8
5	1	1	2	10	510.8
5	1	1	2	11	467.3
5	1	1	2	12	NaN
5	1	1	2	13	415.2
5	1	1	2	14	527.7
5	1	1	2	15	454.8
5	1	1	2	16	432.2
5	1	1	2	17	397.5
5	1	1	2	18	455.4
5	1	1	2	19	668.9
5	1	1	2	20	476
5	1	1	2	21	489.8
5	1	1	2	22	476.4
5	1	1	2	23	568.1
5	1	1	2	24	483
5	1	1	2	25	389.5
5	1	1	2	26	394.8
5	1	1	2	27	466
5	1	1	2	28	NaN
5	1	1	2	29	427.8
5	1	1	2	30	397.7
5	1	1	2	31	654.5
5	1	1	2	32	446
5	1	1	2	33	437.8
5	1	1	2	34	438.5
5	1	1	2	35	391.2
5	1	1	2	36	334.3
5	1	1	2	37	462.5
5	1	1	2	38	498.6
5	1	1	2	39	377.2
5	1	1	2	40	406.8
5	1	1	2	41	624.7
5	1	1	2	42	550
5	1	1	2	43	547.6
5	1	1	2	44	378.6
5	1	1	2	45	434.1
5	1	1	2	46	547.9
5	1	1	2	47	639.5
5	1	1	2	48	496.6
5	1	2	1	1	461.8
5	1	2	1	2	505.1
5	1	2	1	3	425.7
5	1	2	1	4	438.3
5	1	2	1	5	470.6
5	1	2	1	6	645.9
5	1	2	1	7	591.5
5	1	2	1	8	418.8
5	1	2	1	9	434.5
5	1	2	1	10	525.3
5	1	2	1	11	456
5	1	2	1	12	473.4
5	1	2	1	13	396.3
5	1	2	1	14	398.3
5	1	2	1	15	428.2
5	1	2	1	16	451.9
5	1	2	1	17	470.9
5	1	2	1	18	404.9
5	1	2	1	19	494.2
5	1	2	1	20	483.9
5	1	2	1	21	673.6
5	1	2	1	22	438.8
5	1	2	1	23	481.7
5	1	2	1	24	379.2
5	1	2	1	25	501
5	1	2	1	26	487.9
5	1	2	1	27	473.4
5	1	2	1	28	380.4
5	1	2	1	29	453.2
5	1	2	1	30	458.3
5	1	2	1	31	411.1
5	1	2	1	32	522.5
5	1	2	1	33	408.5
5	1	2	1	34	571
5	1	2	1	35	399.9
5	1	2	1	36	536.2
5	1	2	1	37	346.5
5	1	2	1	38	494
5	1	2	1	39	612.2
5	1	2	1	40	460.9
5	1	2	1	41	505.3
5	1	2	1	42	440
5	1	2	1	43	399.4
5	1	2	1	44	504.1
5	1	2	1	45	421.3
5	1	2	1	46	451.8
5	1	2	1	47	481.3
5	1	2	1	48	NaN
5	1	2	2	1	NaN
5	1	2	2	2	564.2
5	1	2	2	3	506.5
5	1	2	2	4	748.9
5	1	2	2	5	402.7
5	1	2	2	6	456.1
5	1	2	2	7	511.4
5	1	2	2	8	406.8
5	1	2	2	9	468.6
5	1	2	2	10	396.7
5	1	2	2	11	533.8
5	1	2	2	12	523.6
5	1	2	2	13	574.9
5	1	2	2	14	505.6
5	1	2	2	15	505.5
5	1	2	2	16	481.7
5	1	2	2	17	468.7
5	1	2	2	18	516.7
5	1	2	2	19	1010.5
5	1	2	2	20	411
5	1	2	2	21	592.4
5	1	2	2	22	480.2
5	1	2	2	23	420.5
5	1	2	2	24	676.5
5	1	2	2	25	513.1
5	1	2	2	26	472.4
5	1	2	2	27	546
5	1	2	2	28	584.1
5	1	2	2	29	525.3
5	1	2	2	30	521.4
5	1	2	2	31	554.7
5	1	2	2	32	496.1
5	1	2	2	33	431.8
5	1	2	2	34	375.9
5	1	2	2	35	468.7
5	1	2	2	36	551.7
5	1	2	2	37	493
5	1	2	2	38	473
5	1	2	2	39	550.9
5	1	2	2	40	470.3
5	1	2	2	41	557.5
5	1	2	2	42	558.6
5	1	2	2	43	604.6
5	1	2	2	44	698.4
5	1	2	2	45	501.9
5	1	2	2	46	809.2
5	1	2	2	47	402.4
5	1	2	2	48	486.6
6	2	1	1	1	566.3
6	2	1	1	2	534.4
6	2	1	1	3	616.4
6	2	1	1	4	517.8
6	2	1	1	5	505.9
6	2	1	1	6	509.9
6	2	1	1	7	557.7
6	2	1	1	8	544.1
6	2	1	1	9	554.8
6	2	1	1	10	653.5
6	2	1	1	11	557.1
6	2	1	1	12	566.1
6	2	1	1	13	653.9
6	2	1	1	14	NaN
6	2	1	1	15	485.8
6	2	1	1	16	508
6	2	1	1	17	562.1
6	2	1	1	18	534.2
6	2	1	1	19	603.6
6	2	1	1	20	543.2
6	2	1	1	21	568.4
6	2	1	1	22	NaN
6	2	1	1	23	562.8
6	2	1	1	24	NaN
6	2	1	1	25	570.9
6	2	1	1	26	595.6
6	2	1	1	27	572.5
6	2	1	1	28	606.5
6	2	1	1	29	508.5
6	2	1	1	30	539.6
6	2	1	1	31	704
6	2	1	1	32	551.3
6	2	1	1	33	628.7
6	2	1	1	34	521.8
6	2	1	1	35	654.3
6	2	1	1	36	523.4
6	2	1	1	37	697.4
6	2	1	1	38	494.2
6	2	1	1	39	489.2
6	2	1	1	40	607.4
6	2	1	1	41	640
6	2	1	1	42	593.4
6	2	1	1	43	613.2
6	2	1	1	44	559.7
6	2	1	1	45	556.9
6	2	1	1	46	NaN
6	2	1	1	47	NaN
6	2	1	1	48	693.2
6	2	1	2	1	705.9
6	2	1	2	2	611.9
6	2	1	2	3	531.4
6	2	1	2	4	500.8
6	2	1	2	5	469.9
6	2	1	2	6	486.6
6	2	1	2	7	498.3
6	2	1	2	8	501.3
6	2	1	2	9	492
6	2	1	2	10	583
6	2	1	2	11	550.3
6	2	1	2	12	598.5
6	2	1	2	13	565.9
6	2	1	2	14	591.9
6	2	1	2	15	594.5
6	2	1	2	16	669.7
6	2	1	2	17	735.8
6	2	1	2	18	458.4
6	2	1	2	19	523.4
6	2	1	2	20	530.2
6	2	1	2	21	515.7
6	2	1	2	22	564
6	2	1	2	23	532.9
6	2	1	2	24	483.6
6	2	1	2	25	540.8
6	2	1	2	26	516.6
6	2	1	2	27	526.8
6	2	1	2	28	556.8
6	2	1	2	29	580.3
6	2	1	2	30	569.7
6	2	1	2	31	486.6
6	2	1	2	32	636.3
6	2	1	2	33	565.5
6	2	1	2	34	493.1
6	2	1	2	35	554.9
6	2	1	2	36	571.7
6	2	1	2	37	534.7
6	2	1	2	38	573.8
6	2	1	2	39	477
6	2	1	2	40	545.4
6	2	1	2	41	503.1
6	2	1	2	42	479.8
6	2	1	2	43	565.1
6	2	1	2	44	NaN
6	2	1	2	45	444.5
6	2	1	2	46	657.1
6	2	1	2	47	617.7
6	2	1	2	48	536.4
6	2	2	1	1	467.5
6	2	2	1	2	475.4
6	2	2	1	3	654.6
6	2	2	1	4	552
6	2	2	1	5	628.9
6	2	2	1	6	617
6	2	2	1	7	558.4
6	2	2	1	8	609.8
6	2	2	1	9	528.8
6	2	2	1	10	607.3
6	2	2	1	11	637
6	2	2	1	12	487.9
6	2	2	1	13	519.5
6	2	2	1	14	501.7
6	2	2	1	15	612.1
6	2	2	1	16	577.5
6	2	2	1	17	547.1
6	2	2	1	18	524
6	2	2	1	19	566.1
6	2	2	1	20	514.2
6	2	2	1	21	534.8
6	2	2	1	22	517.8
6	2	2	1	23	NaN
6	2	2	1	24	668.5
6	2	2	1	25	577.3
6	2	2	1	26	551.4
6	2	2	1	27	717.7
6	2	2	1	28	610.8
6	2	2	1	29	632.5
6	2	2	1	30	564.5
6	2	2	1	31	676.1
6	2	2	1	32	637.6
6	2	2	1	33	735.3
6	2	2	1	34	582.4
6	2	2	1	35	589.4
6	2	2	1	36	663.4
6	2	2	1	37	512.3
6	2	2	1	38	690.7
6	2	2	1	39	642
6	2	2	1	40	614.6
6	2	2	1	41	571.6
6	2	2	1	42	591.7
6	2	2	1	43	721.9
6	2	2	1	44	687.8
6	2	2	1	45	704.1
6	2	2	1	46	599.2
6	2	2	1	47	NaN
6	2	2	1	48	628.4
6	2	2	2	1	502.4
6	2	2	2	2	591.9
6	2	2	2	3	498.5
6	2	2	2	4	543.3
6	2	2	2	5	613.1
6	2	2	2	6	586.6
6	2	2	2	7	591.8
6	2	2	2	8	549.6
6	2	2	2	9	NaN
6	2	2	2	10	729.1
6	2	2	2	11	NaN
6	2	2	2	12	651.8
6	2	2	2	13	536.4
6	2	2	2	14	556.2
6	2	2	2	15	561.8
6	2	2	2	16	657
6	2	2	2	17	NaN
6	2	2	2	18	515.4
6	2	2	2	19	561.4
6	2	2	2	20	587.2
6	2	2	2	21	464.6
6	2	2	2	22	634.8
6	2	2	2	23	671.7
6	2	2	2	24	550.4
6	2	2	2	25	667.6
6	2	2	2	26	633.2
6	2	2	2	27	682.1
6	2	2	2	28	565.2
6	2	2	2	29	605.2
6	2	2	2	30	591.3
6	2	2	2	31	721.1
6	2	2	2	32	681.6
6	2	2	2	33	619.3
6	2	2	2	34	682.5
6	2	2	2	35	670.2
6	2	2	2	36	657.9
6	2	2	2	37	640.3
6	2	2	2	38	611.5
6	2	2	2	39	NaN
6	2	2	2	40	778.7
6	2	2	2	41	662.2
6	2	2	2	42	679.5
6	2	2	2	43	647.1
6	2	2	2	44	587.2
6	2	2	2	45	645.9
6	2	2	2	46	623.4
6	2	2	2	47	556.5
6	2	2	2	48	806.4
7	1	1	1	1	595.1
7	1	1	1	2	482.2
7	1	1	1	3	461.7
7	1	1	1	4	490.4
7	1	1	1	5	508.6
7	1	1	1	6	480.9
7	1	1	1	7	436.5
7	1	1	1	8	562.5
7	1	1	1	9	475.5
7	1	1	1	10	541.4
7	1	1	1	11	504.2
7	1	1	1	12	497.9
7	1	1	1	13	458.2
7	1	1	1	14	574.3
7	1	1	1	15	458.6
7	1	1	1	16	599.2
7	1	1	1	17	380.5
7	1	1	1	18	482.7
7	1	1	1	19	521.2
7	1	1	1	20	NaN
7	1	1	1	21	430.2
7	1	1	1	22	611.6
7	1	1	1	23	513.6
7	1	1	1	24	505.8
7	1	1	1	25	550.6
7	1	1	1	26	480.8
7	1	1	1	27	542.3
7	1	1	1	28	531.4
7	1	1	1	29	487.7
7	1	1	1	30	507.7
7	1	1	1	31	372.1
7	1	1	1	32	402.4
7	1	1	1	33	561.4
7	1	1	1	34	432.7
7	1	1	1	35	500.8
7	1	1	1	36	495.5
7	1	1	1	37	514.5
7	1	1	1	38	446.2
7	1	1	1	39	429.1
7	1	1	1	40	525.4
7	1	1	1	41	527.5
7	1	1	1	42	NaN
7	1	1	1	43	390
7	1	1	1	44	473.5
7	1	1	1	45	393
7	1	1	1	46	494.5
7	1	1	1	47	488.4
7	1	1	1	48	430.9
7	1	1	2	1	522.6
7	1	1	2	2	635.6
7	1	1	2	3	577.9
7	1	1	2	4	680.2
7	1	1	2	5	626.1
7	1	1	2	6	540.8
7	1	1	2	7	469.3
7	1	1	2	8	NaN
7	1	1	2	9	530
7	1	1	2	10	505
7	1	1	2	11	620.5
7	1	1	2	12	574.2
7	1	1	2	13	561
7	1	1	2	14	661.5
7	1	1	2	15	533.8
7	1	1	2	16	540
7	1	1	2	17	525.2
7	1	1	2	18	556
7	1	1	2	19	665.4
7	1	1	2	20	540.4
7	1	1	2	21	642.7
7	1	1	2	22	597.1
7	1	1	2	23	581.7
7	1	1	2	24	708.5
7	1	1	2	25	506.5
7	1	1	2	26	584.3
7	1	1	2	27	549.3
7	1	1	2	28	586.8
7	1	1	2	29	516.3
7	1	1	2	30	604.5
7	1	1	2	31	566.8
7	1	1	2	32	490.4
7	1	1	2	33	501
7	1	1	2	34	440.5
7	1	1	2	35	491.7
7	1	1	2	36	601.1
7	1	1	2	37	400.9
7	1	1	2	38	531.7
7	1	1	2	39	433.7
7	1	1	2	40	459.9
7	1	1	2	41	539.8
7	1	1	2	42	481.3
7	1	1	2	43	470.7
7	1	1	2	44	541.3
7	1	1	2	45	626.7
7	1	1	2	46	540.8
7	1	1	2	47	NaN
7	1	1	2	48	462.6
7	1	2	1	1	519.6
7	1	2	1	2	456.8
7	1	2	1	3	559
7	1	2	1	4	465.3
7	1	2	1	5	460
7	1	2	1	6	464
7	1	2	1	7	420.6
7	1	2	1	8	435.6
7	1	2	1	9	502
7	1	2	1	10	496.4
7	1	2	1	11	506.1
7	1	2	1	12	475.3
7	1	2	1	13	525.2
7	1	2	1	14	441
7	1	2	1	15	636
7	1	2	1	16	446.7
7	1	2	1	17	573.6
7	1	2	1	18	536.9
7	1	2	1	19	510.5
7	1	2	1	20	465.1
7	1	2	1	21	608.2
7	1	2	1	22	411.6
7	1	2	1	23	528.6
7	1	2	1	24	305.6
7	1	2	1	25	481.2
7	1	2	1	26	455.9
7	1	2	1	27	529.4
7	1	2	1	28	469.2
7	1	2	1	29	482.4
7	1	2	1	30	703.2
7	1	2	1	31	529.7
7	1	2	1	32	464.5
7	1	2	1	33	417.6
7	1	2	1	34	468.9
7	1	2	1	35	417.2
7	1	2	1	36	516
7	1	2	1	37	389.7
7	1	2	1	38	374.3
7	1	2	1	39	524.7
7	1	2	1	40	495.8
7	1	2	1	41	437.2
7	1	2	1	42	542.4
7	1	2	1	43	506
7	1	2	1	44	600.1
7	1	2	1	45	420.1
7	1	2	1	46	396.3
7	1	2	1	47	NaN
7	1	2	1	48	423.9
7	1	2	2	1	644.6
7	1	2	2	2	534.1
7	1	2	2	3	NaN
7	1	2	2	4	591.8
7	1	2	2	5	454
7	1	2	2	6	537.6
7	1	2	2	7	486.7
7	1	2	2	8	NaN
7	1	2	2	9	545.9
7	1	2	2	10	523.7
7	1	2	2	11	674
7	1	2	2	12	703.7
7	1	2	2	13	486.6
7	1	2	2	14	612.2
7	1	2	2	15	548.7
7	1	2	2	16	703.9
7	1	2	2	17	483.7
7	1	2	2	18	503
7	1	2	2	19	578.6
7	1	2	2	20	508.5
7	1	2	2	21	518.2
7	1	2	2	22	546.6
7	1	2	2	23	530.9
7	1	2	2	24	593.5
7	1	2	2	25	442
7	1	2	2	26	510.9
7	1	2	2	27	477.5
7	1	2	2	28	394.3
7	1	2	2	29	495.3
7	1	2	2	30	474.8
7	1	2	2	31	505.4
7	1	2	2	32	439.3
7	1	2	2	33	396.8
7	1	2	2	34	600.9
7	1	2	2	35	513
7	1	2	2	36	659
7	1	2	2	37	488.7
7	1	2	2	38	577.4
7	1	2	2	39	427.7
7	1	2	2	40	485.7
7	1	2	2	41	489.6
7	1	2	2	42	500.6
7	1	2	2	43	511.8
7	1	2	2	44	595
7	1	2	2	45	491.9
7	1	2	2	46	579.6
7	1	2	2	47	581
7	1	2	2	48	519.4
8	2	1	1	1	607.8
8	2	1	1	2	547.5
8	2	1	1	3	554.2
8	2	1	1	4	511.1
8	2	1	1	5	NaN
8	2	1	1	6	489.4
8	2	1	1	7	511.8
8	2	1	1	8	467.9
8	2	1	1	9	497.7
8	2	1	1	10	444
8	2	1	1	11	456.2
8	2	1	1	12	545.5
8	2	1	1	13	474.7
8	2	1	1	14	369.9
8	2	1	1	15	435.3
8	2	1	1	16	549.3
8	2	1	1	17	524.2
8	2	1	1	18	604.6
8	2	1	1	19	574
8	2	1	1	20	459.1
8	2	1	1	21	517.3
8	2	1	1	22	515.9
8	2	1	1	23	502.5
8	2	1	1	24	437.3
8	2	1	1	25	436.8
8	2	1	1	26	396.3
8	2	1	1	27	309.2
8	2	1	1	28	385.3
8	2	1	1	29	411.2
8	2	1	1	30	310.8
8	2	1	1	31	514
8	2	1	1	32	456.9
8	2	1	1	33	318.5
8	2	1	1	34	321.3
8	2	1	1	35	436.8
8	2	1	1	36	398.4
8	2	1	1	37	379.5
8	2	1	1	38	512
8	2	1	1	39	332.3
8	2	1	1	40	389.4
8	2	1	1	41	414.7
8	2	1	1	42	NaN
8	2	1	1	43	459.8
8	2	1	1	44	296.2
8	2	1	1	45	333.2
8	2	1	1	46	360.1
8	2	1	1	47	394.8
8	2	1	1	48	390.7
8	2	1	2	1	NaN
8	2	1	2	2	860.8
8	2	1	2	3	597.8
8	2	1	2	4	581
8	2	1	2	5	543.8
8	2	1	2	6	578.4
8	2	1	2	7	697
8	2	1	2	8	672.6
8	2	1	2	9	590.4
8	2	1	2	10	634
8	2	1	2	11	500.9
8	2	1	2	12	626.1
8	2	1	2	13	509.1
8	2	1	2	14	499.7
8	2	1	2	15	493.3
8	2	1	2	16	495.7
8	2	1	2	17	711.5
8	2	1	2	18	697.2
8	2	1	2	19	489.3
8	2	1	2	20	504.7
8	2	1	2	21	570.9
8	2	1	2	22	509.4
8	2	1	2	23	523.1
8	2	1	2	24	456.1
8	2	1	2	25	435.5
8	2	1	2	26	403.3
8	2	1	2	27	326.3
8	2	1	2	28	379.9
8	2	1	2	29	412.1
8	2	1	2	30	404.1
8	2	1	2	31	388.7
8	2	1	2	32	430.8
8	2	1	2	33	485.1
8	2	1	2	34	372.4
8	2	1	2	35	374.5
8	2	1	2	36	370.3
8	2	1	2	37	332.3
8	2	1	2	38	400.9
8	2	1	2	39	351.2
8	2	1	2	40	440.9
8	2	1	2	41	354.2
8	2	1	2	42	435.8
8	2	1	2	43	476.2
8	2	1	2	44	398.9
8	2	1	2	45	443.9
8	2	1	2	46	366.1
8	2	1	2	47	431.7
8	2	1	2	48	381.9
8	2	2	1	1	623.4
8	2	2	1	2	489.8
8	2	2	1	3	465.7
8	2	2	1	4	608.4
8	2	2	1	5	626.4
8	2	2	1	6	546.1
8	2	2	1	7	541.7
8	2	2	1	8	489.4
8	2	2	1	9	616.1
8	2	2	1	10	511.5
8	2	2	1	11	NaN
8	2	2	1	12	478.1
8	2	2	1	13	664.6
8	2	2	1	14	602.8
8	2	2	1	15	528.8
8	2	2	1	16	491.1
8	2	2	1	17	484
8	2	2	1	18	NaN
8	2	2	1	19	494.8
8	2	2	1	20	480.1
8	2	2	1	21	528.8
8	2	2	1	22	525.8
8	2	2	1	23	500.9
8	2	2	1	24	690.1
8	2	2	1	25	403.6
8	2	2	1	26	441.6
8	2	2	1	27	413.8
8	2	2	1	28	351.8
8	2	2	1	29	401.8
8	2	2	1	30	395.3
8	2	2	1	31	427.4
8	2	2	1	32	449
8	2	2	1	33	437.1
8	2	2	1	34	509.2
8	2	2	1	35	561.1
8	2	2	1	36	546.4
8	2	2	1	37	459.1
8	2	2	1	38	416.1
8	2	2	1	39	392.3
8	2	2	1	40	NaN
8	2	2	1	41	444
8	2	2	1	42	523.9
8	2	2	1	43	463.5
8	2	2	1	44	586
8	2	2	1	45	539.2
8	2	2	1	46	459.5
8	2	2	1	47	509.1
8	2	2	1	48	543.1
8	2	2	2	1	515.7
8	2	2	2	2	NaN
8	2	2	2	3	624.1
8	2	2	2	4	547.7
8	2	2	2	5	913.3
8	2	2	2	6	750.3
8	2	2	2	7	NaN
8	2	2	2	8	NaN
8	2	2	2	9	592.5
8	2	2	2	10	710.6
8	2	2	2	11	NaN
8	2	2	2	12	503.3
8	2	2	2	13	514.4
8	2	2	2	14	547.1
8	2	2	2	15	813.7
8	2	2	2	16	581.9
8	2	2	2	17	498.8
8	2	2	2	18	492.5
8	2	2	2	19	NaN
8	2	2	2	20	544.9
8	2	2	2	21	523.8
8	2	2	2	22	499.8
8	2	2	2	23	527.4
8	2	2	2	24	560.1
8	2	2	2	25	386.6
8	2	2	2	26	372.1
8	2	2	2	27	539.1
8	2	2	2	28	367.5
8	2	2	2	29	NaN
8	2	2	2	30	426.5
8	2	2	2	31	407.7
8	2	2	2	32	NaN
8	2	2	2	33	555.9
8	2	2	2	34	488.3
8	2	2	2	35	481.9
8	2	2	2	36	466.2
8	2	2	2	37	729.5
8	2	2	2	38	624
8	2	2	2	39	409.8
8	2	2	2	40	464.4
8	2	2	2	41	560
8	2	2	2	42	421.9
8	2	2	2	43	481.6
8	2	2	2	44	472
8	2	2	2	45	413.3
8	2	2	2	46	504.5
8	2	2	2	47	374.3
8	2	2	2	48	660.2
11	1	1	1	1	589.6
11	1	1	1	2	752.9
11	1	1	1	3	982.8
11	1	1	1	4	766.2
11	1	1	1	5	804.5
11	1	1	1	6	669.9
11	1	1	1	7	760.9
11	1	1	1	8	NaN
11	1	1	1	9	808.7
11	1	1	1	10	740.6
11	1	1	1	11	792.4
11	1	1	1	12	809.7
11	1	1	1	13	620.3
11	1	1	1	14	837.7
11	1	1	1	15	863.5
11	1	1	1	16	764.1
11	1	1	1	17	633.4
11	1	1	1	18	NaN
11	1	1	1	19	817.7
11	1	1	1	20	791.8
11	1	1	1	21	804.3
11	1	1	1	22	814
11	1	1	1	23	832
11	1	1	1	24	908.5
11	1	1	1	25	693.5
11	1	1	1	26	631.5
11	1	1	1	27	701.3
11	1	1	1	28	626.8
11	1	1	1	29	626.6
11	1	1	1	30	765.8
11	1	1	1	31	689.8
11	1	1	1	32	888.1
11	1	1	1	33	716.4
11	1	1	1	34	601.1
11	1	1	1	35	566
11	1	1	1	36	499.1
11	1	1	1	37	873.7
11	1	1	1	38	616.2
11	1	1	1	39	641.5
11	1	1	1	40	639
11	1	1	1	41	668.3
11	1	1	1	42	724.9
11	1	1	1	43	731.3
11	1	1	1	44	612.6
11	1	1	1	45	595.4
11	1	1	1	46	676.7
11	1	1	1	47	801.6
11	1	1	1	48	800.8
11	1	1	2	1	941.2
11	1	1	2	2	980.2
11	1	1	2	3	849.4
11	1	1	2	4	933.3
11	1	1	2	5	804.6
11	1	1	2	6	894.9
11	1	1	2	7	777
11	1	1	2	8	809.1
11	1	1	2	9	695.2
11	1	1	2	10	753.1
11	1	1	2	11	930.6
11	1	1	2	12	747.3
11	1	1	2	13	600.5
11	1	1	2	14	NaN
11	1	1	2	15	792.6
11	1	1	2	16	855.5
11	1	1	2	17	961.1
11	1	1	2	18	891.8
11	1	1	2	19	836.2
11	1	1	2	20	885.9
11	1	1	2	21	991.6
11	1	1	2	22	991.2
11	1	1	2	23	733.3
11	1	1	2	24	724.3
11	1	1	2	25	556.6
11	1	1	2	26	829.4
11	1	1	2	27	581.5
11	1	1	2	28	778.6
11	1	1	2	29	783.7
11	1	1	2	30	650.5
11	1	1	2	31	714.6
11	1	1	2	32	643.4
11	1	1	2	33	536.4
11	1	1	2	34	826.1
11	1	1	2	35	660.3
11	1	1	2	36	922.1
11	1	1	2	37	763.9
11	1	1	2	38	931.5
11	1	1	2	39	795.5
11	1	1	2	40	NaN
11	1	1	2	41	847.3
11	1	1	2	42	877.5
11	1	1	2	43	719.5
11	1	1	2	44	791.4
11	1	1	2	45	838.6
11	1	1	2	46	708.5
11	1	1	2	47	817.6
11	1	1	2	48	704.7
11	1	2	1	1	NaN
11	1	2	1	2	709.9
11	1	2	1	3	708.2
11	1	2	1	4	625
11	1	2	1	5	967.2
11	1	2	1	6	575.1
11	1	2	1	7	608.1
11	1	2	1	8	846.1
11	1	2	1	9	689.1
11	1	2	1	10	959
11	1	2	1	11	816.2
11	1	2	1	12	636.3
11	1	2	1	13	654.5
11	1	2	1	14	712.6
11	1	2	1	15	623.1
11	1	2	1	16	881.5
11	1	2	1	17	789
11	1	2	1	18	572.1
11	1	2	1	19	575.3
11	1	2	1	20	762.4
11	1	2	1	21	730.4
11	1	2	1	22	773.1
11	1	2	1	23	598.6
11	1	2	1	24	716
11	1	2	1	25	651.8
11	1	2	1	26	731
11	1	2	1	27	630.5
11	1	2	1	28	553.8
11	1	2	1	29	677.1
11	1	2	1	30	692.1
11	1	2	1	31	630.3
11	1	2	1	32	599.9
11	1	2	1	33	621.4
11	1	2	1	34	660.7
11	1	2	1	35	568.2
11	1	2	1	36	781.2
11	1	2	1	37	720.4
11	1	2	1	38	696.9
11	1	2	1	39	721.2
11	1	2	1	40	771
11	1	2	1	41	725
11	1	2	1	42	825.6
11	1	2	1	43	948.7
11	1	2	1	44	767.7
11	1	2	1	45	808.3
11	1	2	1	46	911.9
11	1	2	1	47	496.5
11	1	2	1	48	713.8
11	1	2	2	1	757.9
11	1	2	2	2	752.7
11	1	2	2	3	747.4
11	1	2	2	4	979.7
11	1	2	2	5	853.7
11	1	2	2	6	679.3
11	1	2	2	7	613.9
11	1	2	2	8	742.5
11	1	2	2	9	NaN
11	1	2	2	10	765
11	1	2	2	11	914.6
11	1	2	2	12	906.1
11	1	2	2	13	755
11	1	2	2	14	950.8
11	1	2	2	15	748.8
11	1	2	2	16	NaN
11	1	2	2	17	688.8
11	1	2	2	18	795.9
11	1	2	2	19	882.7
11	1	2	2	20	928
11	1	2	2	21	669.5
11	1	2	2	22	734.1
11	1	2	2	23	808.2
11	1	2	2	24	784.2
11	1	2	2	25	748.7
11	1	2	2	26	947.7
11	1	2	2	27	713.6
11	1	2	2	28	755
11	1	2	2	29	650.6
11	1	2	2	30	792.9
11	1	2	2	31	722.7
11	1	2	2	32	777.5
11	1	2	2	33	775.3
11	1	2	2	34	703.6
11	1	2	2	35	526.8
11	1	2	2	36	767.2
11	1	2	2	37	526.9
11	1	2	2	38	1081.7
11	1	2	2	39	681.4
11	1	2	2	40	873.3
11	1	2	2	41	781.8
11	1	2	2	42	911.6
11	1	2	2	43	1040.8
11	1	2	2	44	633.6
11	1	2	2	45	708.4
11	1	2	2	46	693.5
11	1	2	2	47	592.3
11	1	2	2	48	710.5
12	2	1	1	1	363.7
12	2	1	1	2	402
12	2	1	1	3	352.6
12	2	1	1	4	402.8
12	2	1	1	5	365.2
12	2	1	1	6	626.2
12	2	1	1	7	330.8
12	2	1	1	8	452.7
12	2	1	1	9	337
12	2	1	1	10	575.2
12	2	1	1	11	696.5
12	2	1	1	12	420.7
12	2	1	1	13	431.3
12	2	1	1	14	767
12	2	1	1	15	536.4
12	2	1	1	16	526.5
12	2	1	1	17	489.6
12	2	1	1	18	1059.5
12	2	1	1	19	397.6
12	2	1	1	20	481.2
12	2	1	1	21	450.4
12	2	1	1	22	448.5
12	2	1	1	23	293.8
12	2	1	1	24	403.6
12	2	1	1	25	378.5
12	2	1	1	26	456.1
12	2	1	1	27	512.7
12	2	1	1	28	608.1
12	2	1	1	29	911.1
12	2	1	1	30	570
12	2	1	1	31	507.9
12	2	1	1	32	NaN
12	2	1	1	33	616.1
12	2	1	1	34	368.9
12	2	1	1	35	NaN
12	2	1	1	36	902.9
12	2	1	1	37	NaN
12	2	1	1	38	617.7
12	2	1	1	39	NaN
12	2	1	1	40	397.6
12	2	1	1	41	453.6
12	2	1	1	42	370.7
12	2	1	1	43	286.9
12	2	1	1	44	374.1
12	2	1	1	45	464.6
12	2	1	1	46	588.1
12	2	1	1	47	418.5
12	2	1	1	48	550.9
12	2	1	2	1	1146.4
12	2	1	2	2	608.1
12	2	1	2	3	513.9
12	2	1	2	4	573.5
12	2	1	2	5	475.3
12	2	1	2	6	500.6
12	2	1	2	7	457.6
12	2	1	2	8	629.8
12	2	1	2	9	632.4
12	2	1	2	10	604.6
12	2	1	2	11	431.8
12	2	1	2	12	588.6
12	2	1	2	13	830.3
12	2	1	2	14	634.9
12	2	1	2	15	578.2
12	2	1	2	16	557
12	2	1	2	17	571.1
12	2	1	2	18	613.1
12	2	1	2	19	597.7
12	2	1	2	20	604.1
12	2	1	2	21	655.2
12	2	1	2	22	501.2
12	2	1	2	23	746.5
12	2	1	2	24	568.9
12	2	1	2	25	1292.4
12	2	1	2	26	508.6
12	2	1	2	27	519.6
12	2	1	2	28	690
12	2	1	2	29	1058.7
12	2	1	2	30	561.5
12	2	1	2	31	569.5
12	2	1	2	32	NaN
12	2	1	2	33	NaN
12	2	1	2	34	1187.6
12	2	1	2	35	NaN
12	2	1	2	36	995.1
12	2	1	2	37	537.7
12	2	1	2	38	NaN
12	2	1	2	39	611.6
12	2	1	2	40	516.7
12	2	1	2	41	NaN
12	2	1	2	42	744.5
12	2	1	2	43	495.5
12	2	1	2	44	549.5
12	2	1	2	45	693.2
12	2	1	2	46	676.4
12	2	1	2	47	631.4
12	2	1	2	48	654.6
12	2	2	1	1	493.8
12	2	2	1	2	317.4
12	2	2	1	3	333.5
12	2	2	1	4	559.5
12	2	2	1	5	607.1
12	2	2	1	6	582.1
12	2	2	1	7	521.6
12	2	2	1	8	416.4
12	2	2	1	9	538.8
12	2	2	1	10	871.2
12	2	2	1	11	654.4
12	2	2	1	12	522.8
12	2	2	1	13	574.1
12	2	2	1	14	551.8
12	2	2	1	15	NaN
12	2	2	1	16	602.6
12	2	2	1	17	632.1
12	2	2	1	18	377.9
12	2	2	1	19	429.9
12	2	2	1	20	702.9
12	2	2	1	21	500.1
12	2	2	1	22	NaN
12	2	2	1	23	NaN
12	2	2	1	24	448
12	2	2	1	25	251.7
12	2	2	1	26	773.8
12	2	2	1	27	425.9
12	2	2	1	28	362.3
12	2	2	1	29	492.2
12	2	2	1	30	349.6
12	2	2	1	31	566.5
12	2	2	1	32	787
12	2	2	1	33	NaN
12	2	2	1	34	NaN
12	2	2	1	35	562.9
12	2	2	1	36	444.7
12	2	2	1	37	591.4
12	2	2	1	38	NaN
12	2	2	1	39	618.5
12	2	2	1	40	NaN
12	2	2	1	41	NaN
12	2	2	1	42	NaN
12	2	2	1	43	520.9
12	2	2	1	44	560.6
12	2	2	1	45	975.6
12	2	2	1	46	NaN
12	2	2	1	47	NaN
12	2	2	1	48	NaN
12	2	2	2	1	898.7
12	2	2	2	2	580.6
12	2	2	2	3	595.5
12	2	2	2	4	NaN
12	2	2	2	5	541.5
12	2	2	2	6	975.4
12	2	2	2	7	558.5
12	2	2	2	8	674.4
12	2	2	2	9	638.5
12	2	2	2	10	1127
12	2	2	2	11	852.7
12	2	2	2	12	894.9
12	2	2	2	13	883
12	2	2	2	14	907
12	2	2	2	15	679
12	2	2	2	16	816.1
12	2	2	2	17	548.6
12	2	2	2	18	737.5
12	2	2	2	19	1369.9
12	2	2	2	20	809.5
12	2	2	2	21	NaN
12	2	2	2	22	630.2
12	2	2	2	23	867.1
12	2	2	2	24	1416
12	2	2	2	25	439.7
12	2	2	2	26	1399.2
12	2	2	2	27	675.9
12	2	2	2	28	840.5
12	2	2	2	29	689.1
12	2	2	2	30	484.3
12	2	2	2	31	1051.3
12	2	2	2	32	915.2
12	2	2	2	33	684.9
12	2	2	2	34	NaN
12	2	2	2	35	NaN
12	2	2	2	36	NaN
12	2	2	2	37	1071.8
12	2	2	2	38	NaN
12	2	2	2	39	NaN
12	2	2	2	40	NaN
12	2	2	2	41	962.6
12	2	2	2	42	NaN
12	2	2	2	43	1027.5
12	2	2	2	44	1303.6
12	2	2	2	45	1010.2
12	2	2	2	46	1077.2
12	2	2	2	47	NaN
12	2	2	2	48	NaN
13	2	1	1	1	631
13	2	1	1	2	809.3
13	2	1	1	3	612.7
13	2	1	1	4	680.2
13	2	1	1	5	871.6
13	2	1	1	6	658.2
13	2	1	1	7	637
13	2	1	1	8	722.9
13	2	1	1	9	729.8
13	2	1	1	10	649.1
13	2	1	1	11	751.8
13	2	1	1	12	NaN
13	2	1	1	13	625.9
13	2	1	1	14	779.8
13	2	1	1	15	739.6
13	2	1	1	16	844.5
13	2	1	1	17	1131.6
13	2	1	1	18	NaN
13	2	1	1	19	573.6
13	2	1	1	20	1083.6
13	2	1	1	21	762.4
13	2	1	1	22	707.8
13	2	1	1	23	1014.9
13	2	1	1	24	541.1
13	2	1	1	25	939.2
13	2	1	1	26	804
13	2	1	1	27	570.9
13	2	1	1	28	NaN
13	2	1	1	29	1069.4
13	2	1	1	30	676.9
13	2	1	1	31	490.7
13	2	1	1	32	689.3
13	2	1	1	33	601.9
13	2	1	1	34	673.6
13	2	1	1	35	743.7
13	2	1	1	36	729.5
13	2	1	1	37	NaN
13	2	1	1	38	628.9
13	2	1	1	39	641.5
13	2	1	1	40	NaN
13	2	1	1	41	746
13	2	1	1	42	NaN
13	2	1	1	43	1384.8
13	2	1	1	44	NaN
13	2	1	1	45	606.7
13	2	1	1	46	605.7
13	2	1	1	47	700.5
13	2	1	1	48	NaN
13	2	1	2	1	615.7
13	2	1	2	2	525.9
13	2	1	2	3	765.6
13	2	1	2	4	679
13	2	1	2	5	670.4
13	2	1	2	6	976.2
13	2	1	2	7	894.4
13	2	1	2	8	622.8
13	2	1	2	9	1154.6
13	2	1	2	10	937.4
13	2	1	2	11	685.4
13	2	1	2	12	634.9
13	2	1	2	13	525.1
13	2	1	2	14	615.1
13	2	1	2	15	629.4
13	2	1	2	16	1017.9
13	2	1	2	17	765.2
13	2	1	2	18	745.8
13	2	1	2	19	555.7
13	2	1	2	20	551.4
13	2	1	2	21	599.7
13	2	1	2	22	742
13	2	1	2	23	532.8
13	2	1	2	24	713.7
13	2	1	2	25	1085.5
13	2	1	2	26	644.9
13	2	1	2	27	615.5
13	2	1	2	28	NaN
13	2	1	2	29	889.8
13	2	1	2	30	672.3
13	2	1	2	31	568.2
13	2	1	2	32	591.6
13	2	1	2	33	570.6
13	2	1	2	34	NaN
13	2	1	2	35	NaN
13	2	1	2	36	571.4
13	2	1	2	37	NaN
13	2	1	2	38	1007
13	2	1	2	39	NaN
13	2	1	2	40	840.3
13	2	1	2	41	NaN
13	2	1	2	42	NaN
13	2	1	2	43	629.2
13	2	1	2	44	536.3
13	2	1	2	45	NaN
13	2	1	2	46	NaN
13	2	1	2	47	1214.6
13	2	1	2	48	NaN
13	2	2	1	1	604.2
13	2	2	1	2	651.2
13	2	2	1	3	651.1
13	2	2	1	4	647.2
13	2	2	1	5	818.5
13	2	2	1	6	656.1
13	2	2	1	7	651.6
13	2	2	1	8	678.7
13	2	2	1	9	1332.8
13	2	2	1	10	726.2
13	2	2	1	11	654.8
13	2	2	1	12	682
13	2	2	1	13	641.9
13	2	2	1	14	616.3
13	2	2	1	15	762
13	2	2	1	16	671.1
13	2	2	1	17	702.2
13	2	2	1	18	659
13	2	2	1	19	739.6
13	2	2	1	20	633.4
13	2	2	1	21	906.9
13	2	2	1	22	625.3
13	2	2	1	23	830
13	2	2	1	24	736.1
13	2	2	1	25	603.9
13	2	2	1	26	611
13	2	2	1	27	NaN
13	2	2	1	28	601.5
13	2	2	1	29	608.2
13	2	2	1	30	572.7
13	2	2	1	31	600.9
13	2	2	1	32	741.1
13	2	2	1	33	460.8
13	2	2	1	34	669.4
13	2	2	1	35	626.6
13	2	2	1	36	734.2
13	2	2	1	37	764.9
13	2	2	1	38	752.7
13	2	2	1	39	NaN
13	2	2	1	40	667.1
13	2	2	1	41	942.4
13	2	2	1	42	781.3
13	2	2	1	43	612.3
13	2	2	1	44	NaN
13	2	2	1	45	1013.1
13	2	2	1	46	921
13	2	2	1	47	635.7
13	2	2	1	48	901.5
13	2	2	2	1	689
13	2	2	2	2	762
13	2	2	2	3	729
13	2	2	2	4	821.5
13	2	2	2	5	667.1
13	2	2	2	6	616.4
13	2	2	2	7	880.8
13	2	2	2	8	725.9
13	2	2	2	9	507.9
13	2	2	2	10	586.8
13	2	2	2	11	622.4
13	2	2	2	12	634.6
13	2	2	2	13	702.3
13	2	2	2	14	618.9
13	2	2	2	15	813.4
13	2	2	2	16	933.1
13	2	2	2	17	694.6
13	2	2	2	18	616.3
13	2	2	2	19	666.3
13	2	2	2	20	1016.3
13	2	2	2	21	834.1
13	2	2	2	22	666.8
13	2	2	2	23	745.6
13	2	2	2	24	500.4
13	2	2	2	25	654
13	2	2	2	26	587.1
13	2	2	2	27	846.1
13	2	2	2	28	637.2
13	2	2	2	29	947.7
13	2	2	2	30	810.9
13	2	2	2	31	608.4
13	2	2	2	32	636.6
13	2	2	2	33	639.9
13	2	2	2	34	NaN
13	2	2	2	35	830.2
13	2	2	2	36	610.2
13	2	2	2	37	944.1
13	2	2	2	38	725.5
13	2	2	2	39	708.5
13	2	2	2	40	768.7
13	2	2	2	41	639
13	2	2	2	42	777.5
13	2	2	2	43	NaN
13	2	2	2	44	NaN
13	2	2	2	45	1030.9
13	2	2	2	46	672.8
13	2	2	2	47	NaN
13	2	2	2	48	774.1
14	1	1	1	1	451.6
14	1	1	1	2	479.7
14	1	1	1	3	666
14	1	1	1	4	NaN
14	1	1	1	5	542.8
14	1	1	1	6	582.3
14	1	1	1	7	575.2
14	1	1	1	8	515.7
14	1	1	1	9	711.1
14	1	1	1	10	449
14	1	1	1	11	526
14	1	1	1	12	532.6
14	1	1	1	13	428.2
14	1	1	1	14	565.1
14	1	1	1	15	NaN
14	1	1	1	16	489.1
14	1	1	1	17	563.1
14	1	1	1	18	463.1
14	1	1	1	19	527.4
14	1	1	1	20	470.9
14	1	1	1	21	521.9
14	1	1	1	22	477.6
14	1	1	1	23	543.1
14	1	1	1	24	672.7
14	1	1	1	25	619.7
14	1	1	1	26	614.4
14	1	1	1	27	493.7
14	1	1	1	28	574
14	1	1	1	29	510.6
14	1	1	1	30	511.5
14	1	1	1	31	449.1
14	1	1	1	32	484.5
14	1	1	1	33	578
14	1	1	1	34	542.1
14	1	1	1	35	445.4
14	1	1	1	36	654.5
14	1	1	1	37	468.2
14	1	1	1	38	465.2
14	1	1	1	39	540.5
14	1	1	1	40	465.9
14	1	1	1	41	458.9
14	1	1	1	42	583.7
14	1	1	1	43	462.3
14	1	1	1	44	379.6
14	1	1	1	45	486.9
14	1	1	1	46	429.4
14	1	1	1	47	487.4
14	1	1	1	48	468.5
14	1	1	2	1	594.8
14	1	1	2	2	590.2
14	1	1	2	3	533.4
14	1	1	2	4	479.1
14	1	1	2	5	486.4
14	1	1	2	6	455.7
14	1	1	2	7	540.2
14	1	1	2	8	536.8
14	1	1	2	9	624.9
14	1	1	2	10	NaN
14	1	1	2	11	562.1
14	1	1	2	12	577.3
14	1	1	2	13	537.7
14	1	1	2	14	498.3
14	1	1	2	15	634.9
14	1	1	2	16	633.2
14	1	1	2	17	563.2
14	1	1	2	18	552.6
14	1	1	2	19	531
14	1	1	2	20	512
14	1	1	2	21	491.3
14	1	1	2	22	637.8
14	1	1	2	23	450.5
14	1	1	2	24	648.1
14	1	1	2	25	498.5
14	1	1	2	26	492.4
14	1	1	2	27	714
14	1	1	2	28	479.7
14	1	1	2	29	531.1
14	1	1	2	30	649.1
14	1	1	2	31	558.9
14	1	1	2	32	561.9
14	1	1	2	33	516.3
14	1	1	2	34	621.8
14	1	1	2	35	472.5
14	1	1	2	36	649.9
14	1	1	2	37	NaN
14	1	1	2	38	465.8
14	1	1	2	39	704.8
14	1	1	2	40	462
14	1	1	2	41	567.3
14	1	1	2	42	544.6
14	1	1	2	43	627.1
14	1	1	2	44	NaN
14	1	1	2	45	507.9
14	1	1	2	46	525.4
14	1	1	2	47	473.5
14	1	1	2	48	506.9
14	1	2	1	1	NaN
14	1	2	1	2	518.2
14	1	2	1	3	512.8
14	1	2	1	4	506.6
14	1	2	1	5	515
14	1	2	1	6	521.3
14	1	2	1	7	508.9
14	1	2	1	8	580.3
14	1	2	1	9	517.5
14	1	2	1	10	555
14	1	2	1	11	588.5
14	1	2	1	12	506.3
14	1	2	1	13	561.5
14	1	2	1	14	477.7
14	1	2	1	15	555.6
14	1	2	1	16	568
14	1	2	1	17	657.6
14	1	2	1	18	632.1
14	1	2	1	19	646.1
14	1	2	1	20	479.2
14	1	2	1	21	NaN
14	1	2	1	22	573.8
14	1	2	1	23	586.6
14	1	2	1	24	580.6
14	1	2	1	25	475
14	1	2	1	26	577.2
14	1	2	1	27	394.8
14	1	2	1	28	457.7
14	1	2	1	29	491.9
14	1	2	1	30	518.7
14	1	2	1	31	394.2
14	1	2	1	32	500.2
14	1	2	1	33	543.1
14	1	2	1	34	411.8
14	1	2	1	35	495
14	1	2	1	36	471.3
14	1	2	1	37	506.9
14	1	2	1	38	554.8
14	1	2	1	39	380.4
14	1	2	1	40	520.1
14	1	2	1	41	565.8
14	1	2	1	42	439.6
14	1	2	1	43	407.1
14	1	2	1	44	405.1
14	1	2	1	45	400.8
14	1	2	1	46	610.8
14	1	2	1	47	547.7
14	1	2	1	48	490.6
14	1	2	2	1	587.6
14	1	2	2	2	837.1
14	1	2	2	3	525.2
14	1	2	2	4	544.5
14	1	2	2	5	505
14	1	2	2	6	662.5
14	1	2	2	7	554.2
14	1	2	2	8	589.3
14	1	2	2	9	644.1
14	1	2	2	10	590.1
14	1	2	2	11	664.9
14	1	2	2	12	625.4
14	1	2	2	13	595
14	1	2	2	14	737.2
14	1	2	2	15	NaN
14	1	2	2	16	573
14	1	2	2	17	777.7
14	1	2	2	18	675.8
14	1	2	2	19	NaN
14	1	2	2	20	789.2
14	1	2	2	21	518
14	1	2	2	22	NaN
14	1	2	2	23	646.1
14	1	2	2	24	590.2
14	1	2	2	25	558
14	1	2	2	26	437
14	1	2	2	27	518.6
14	1	2	2	28	573.9
14	1	2	2	29	703.5
14	1	2	2	30	NaN
14	1	2	2	31	514.6
14	1	2	2	32	717.6
14	1	2	2	33	758.6
14	1	2	2	34	553
14	1	2	2	35	546.8
14	1	2	2	36	539.9
14	1	2	2	37	746.5
14	1	2	2	38	638.1
14	1	2	2	39	512.4
14	1	2	2	40	472.5
14	1	2	2	41	829.1
14	1	2	2	42	516.8
14	1	2	2	43	597
14	1	2	2	44	629.1
14	1	2	2	45	589.8
14	1	2	2	46	579
14	1	2	2	47	537.5
14	1	2	2	48	618
15	2	1	1	1	NaN
15	2	1	1	2	457.2
15	2	1	1	3	469.4
15	2	1	1	4	492.4
15	2	1	1	5	525.1
15	2	1	1	6	NaN
15	2	1	1	7	NaN
15	2	1	1	8	490.9
15	2	1	1	9	409.7
15	2	1	1	10	451
15	2	1	1	11	417.4
15	2	1	1	12	448
15	2	1	1	13	481.9
15	2	1	1	14	490.7
15	2	1	1	15	759.7
15	2	1	1	16	653.4
15	2	1	1	17	407.3
15	2	1	1	18	767.4
15	2	1	1	19	NaN
15	2	1	1	20	415.9
15	2	1	1	21	325.6
15	2	1	1	22	374.3
15	2	1	1	23	367.2
15	2	1	1	24	450.5
15	2	1	1	25	545.9
15	2	1	1	26	428.1
15	2	1	1	27	461.8
15	2	1	1	28	522.1
15	2	1	1	29	651.5
15	2	1	1	30	NaN
15	2	1	1	31	511.1
15	2	1	1	32	394.7
15	2	1	1	33	412.8
15	2	1	1	34	390.4
15	2	1	1	35	NaN
15	2	1	1	36	476.4
15	2	1	1	37	NaN
15	2	1	1	38	560.1
15	2	1	1	39	531
15	2	1	1	40	545.9
15	2	1	1	41	518.1
15	2	1	1	42	500.1
15	2	1	1	43	420.3
15	2	1	1	44	NaN
15	2	1	1	45	547.8
15	2	1	1	46	450.8
15	2	1	1	47	400.1
15	2	1	1	48	679.1
15	2	1	2	1	605.8
15	2	1	2	2	623.8
15	2	1	2	3	540.2
15	2	1	2	4	766.7
15	2	1	2	5	748.3
15	2	1	2	6	507.3
15	2	1	2	7	847.6
15	2	1	2	8	NaN
15	2	1	2	9	508.5
15	2	1	2	10	533.6
15	2	1	2	11	544.6
15	2	1	2	12	550.8
15	2	1	2	13	517.6
15	2	1	2	14	489.1
15	2	1	2	15	590.4
15	2	1	2	16	586.3
15	2	1	2	17	544.5
15	2	1	2	18	778
15	2	1	2	19	576.1
15	2	1	2	20	540.2
15	2	1	2	21	467.6
15	2	1	2	22	565.4
15	2	1	2	23	735.5
15	2	1	2	24	489.9
15	2	1	2	25	521.9
15	2	1	2	26	450.9
15	2	1	2	27	520.9
15	2	1	2	28	549.3
15	2	1	2	29	454.1
15	2	1	2	30	519.9
15	2	1	2	31	578.8
[truncated: 7,985 more rows]
