# Supplementary material for: Integrating when and what information in the left parietal lobe allows language rule generalization
Source: PLoS Biol. 2020 Nov 2;18(11):e3000895. doi: 10.1371/journal.pbio.3000895 (PMC7660506; doi:10.1371/journal.pbio.3000895)
Supplement: S2 Data — (XLSX) [file pbio.3000895.s012.xlsx]

## Sheet: Session2_rTMS_POz
subject	order	NR_R	TNT	trial	rt
2	2	1	1	1	NaN
2	2	1	1	2	343.7
2	2	1	1	3	319
2	2	1	1	4	267.7
2	2	1	1	5	273.8
2	2	1	1	6	386.2
2	2	1	1	7	330.1
2	2	1	1	8	362.1
2	2	1	1	9	405.1
2	2	1	1	10	462.9
2	2	1	1	11	278.2
2	2	1	1	12	338.9
2	2	1	1	13	235.7
2	2	1	1	14	407.1
2	2	1	1	15	267.3
2	2	1	1	16	254.3
2	2	1	1	17	197.9
2	2	1	1	18	194.1
2	2	1	1	19	453.2
2	2	1	1	20	127
2	2	1	1	21	240.6
2	2	1	1	22	316.8
2	2	1	1	23	246.8
2	2	1	1	24	214.7
2	2	1	1	25	386.6
2	2	1	1	26	390.4
2	2	1	1	27	386.5
2	2	1	1	28	340.8
2	2	1	1	29	398.8
2	2	1	1	30	342.4
2	2	1	1	31	315.9
2	2	1	1	32	170.2
2	2	1	1	33	254.4
2	2	1	1	34	70
2	2	1	1	35	41.4
2	2	1	1	36	266.7
2	2	1	1	37	374
2	2	1	1	38	343
2	2	1	1	39	221.3
2	2	1	1	40	NaN
2	2	1	1	41	303.1
2	2	1	1	42	303
2	2	1	1	43	119.6
2	2	1	1	44	226.8
2	2	1	1	45	373.5
2	2	1	1	46	261.6
2	2	1	1	47	242.7
2	2	1	1	48	196.5
2	2	1	2	1	485.8
2	2	1	2	2	298.6
2	2	1	2	3	376.4
2	2	1	2	4	581.7
2	2	1	2	5	381.7
2	2	1	2	6	325.8
2	2	1	2	7	365.8
2	2	1	2	8	336.2
2	2	1	2	9	354.4
2	2	1	2	10	436.6
2	2	1	2	11	381.5
2	2	1	2	12	539.6
2	2	1	2	13	397.8
2	2	1	2	14	647.3
2	2	1	2	15	357.4
2	2	1	2	16	390.1
2	2	1	2	17	360.9
2	2	1	2	18	382.6
2	2	1	2	19	273.5
2	2	1	2	20	356.6
2	2	1	2	21	326.2
2	2	1	2	22	396.5
2	2	1	2	23	354.8
2	2	1	2	24	466.6
2	2	1	2	25	NaN
2	2	1	2	26	439.5
2	2	1	2	27	NaN
2	2	1	2	28	434.5
2	2	1	2	29	383.6
2	2	1	2	30	NaN
2	2	1	2	31	408.4
2	2	1	2	32	NaN
2	2	1	2	33	237.1
2	2	1	2	34	329.3
2	2	1	2	35	319.7
2	2	1	2	36	269.5
2	2	1	2	37	405.7
2	2	1	2	38	426.2
2	2	1	2	39	325.7
2	2	1	2	40	426.1
2	2	1	2	41	421.6
2	2	1	2	42	NaN
2	2	1	2	43	381.7
2	2	1	2	44	320.1
2	2	1	2	45	334.6
2	2	1	2	46	267.8
2	2	1	2	47	341.4
2	2	1	2	48	131.3
2	2	2	1	1	492.6
2	2	2	1	2	532.4
2	2	2	1	3	401.2
2	2	2	1	4	561.5
2	2	2	1	5	440.7
2	2	2	1	6	382.9
2	2	2	1	7	407.4
2	2	2	1	8	328.3
2	2	2	1	9	438.5
2	2	2	1	10	582
2	2	2	1	11	377.3
2	2	2	1	12	450.8
2	2	2	1	13	571
2	2	2	1	14	443.3
2	2	2	1	15	417.1
2	2	2	1	16	483.2
2	2	2	1	17	308.3
2	2	2	1	18	478.5
2	2	2	1	19	422.2
2	2	2	1	20	345.4
2	2	2	1	21	423
2	2	2	1	22	321.4
2	2	2	1	23	291.3
2	2	2	1	24	583.9
2	2	2	1	25	418.8
2	2	2	1	26	483
2	2	2	1	27	481.2
2	2	2	1	28	438.1
2	2	2	1	29	346.1
2	2	2	1	30	397.3
2	2	2	1	31	604.1
2	2	2	1	32	381.3
2	2	2	1	33	401.2
2	2	2	1	34	461.2
2	2	2	1	35	338
2	2	2	1	36	304.3
2	2	2	1	37	224.4
2	2	2	1	38	NaN
2	2	2	1	39	374.9
2	2	2	1	40	361.9
2	2	2	1	41	417.6
2	2	2	1	42	511.4
2	2	2	1	43	349.8
2	2	2	1	44	625
2	2	2	1	45	600.9
2	2	2	1	46	NaN
2	2	2	1	47	389.3
2	2	2	1	48	329.9
2	2	2	2	1	NaN
2	2	2	2	2	504.2
2	2	2	2	3	566.5
2	2	2	2	4	NaN
2	2	2	2	5	423.4
2	2	2	2	6	691.1
2	2	2	2	7	402.2
2	2	2	2	8	430
2	2	2	2	9	505
2	2	2	2	10	427.1
2	2	2	2	11	406.6
2	2	2	2	12	732.3
2	2	2	2	13	383.9
2	2	2	2	14	405.4
2	2	2	2	15	671.8
2	2	2	2	16	406.2
2	2	2	2	17	602.4
2	2	2	2	18	443.4
2	2	2	2	19	387.3
2	2	2	2	20	416.3
2	2	2	2	21	NaN
2	2	2	2	22	460.1
2	2	2	2	23	758.8
2	2	2	2	24	497.6
2	2	2	2	25	393.3
2	2	2	2	26	397.8
2	2	2	2	27	524
2	2	2	2	28	683.8
2	2	2	2	29	457
2	2	2	2	30	390.9
2	2	2	2	31	566
2	2	2	2	32	542.8
2	2	2	2	33	520
2	2	2	2	34	390.1
2	2	2	2	35	394.4
2	2	2	2	36	451.2
2	2	2	2	37	386.6
2	2	2	2	38	593.8
2	2	2	2	39	782.8
2	2	2	2	40	380.2
2	2	2	2	41	463.6
2	2	2	2	42	551.7
2	2	2	2	43	677.8
2	2	2	2	44	477.1
2	2	2	2	45	455.4
2	2	2	2	46	507.5
2	2	2	2	47	563.4
2	2	2	2	48	625
4	1	1	1	1	NaN
4	1	1	1	2	365.6
4	1	1	1	3	346.3
4	1	1	1	4	355.6
4	1	1	1	5	381.5
4	1	1	1	6	548.3
4	1	1	1	7	446.8
4	1	1	1	8	372
4	1	1	1	9	377.1
4	1	1	1	10	523.7
4	1	1	1	11	369.2
4	1	1	1	12	324.4
4	1	1	1	13	539.4
4	1	1	1	14	301.6
4	1	1	1	15	526.9
4	1	1	1	16	341.4
4	1	1	1	17	334.5
4	1	1	1	18	303.7
4	1	1	1	19	403.7
4	1	1	1	20	323.1
4	1	1	1	21	307.8
4	1	1	1	22	344.1
4	1	1	1	23	410.7
4	1	1	1	24	417.7
4	1	1	1	25	340.5
4	1	1	1	26	308.1
4	1	1	1	27	305.5
4	1	1	1	28	317.3
4	1	1	1	29	299.1
4	1	1	1	30	390.8
4	1	1	1	31	498.7
4	1	1	1	32	274.6
4	1	1	1	33	267.6
4	1	1	1	34	318.6
4	1	1	1	35	446.3
4	1	1	1	36	394
4	1	1	1	37	319.8
4	1	1	1	38	348.1
4	1	1	1	39	469.9
4	1	1	1	40	NaN
4	1	1	1	41	339.8
4	1	1	1	42	276.6
4	1	1	1	43	400.5
4	1	1	1	44	385.8
4	1	1	1	45	NaN
4	1	1	1	46	494.4
4	1	1	1	47	394.4
4	1	1	1	48	411.7
4	1	1	2	1	441.7
4	1	1	2	2	457.6
4	1	1	2	3	401.7
4	1	1	2	4	396.8
4	1	1	2	5	370
4	1	1	2	6	432.5
4	1	1	2	7	357.3
4	1	1	2	8	400.4
4	1	1	2	9	407.1
4	1	1	2	10	NaN
4	1	1	2	11	417.9
4	1	1	2	12	481
4	1	1	2	13	478.6
4	1	1	2	14	423.2
4	1	1	2	15	435.5
4	1	1	2	16	460.8
4	1	1	2	17	440.7
4	1	1	2	18	400.5
4	1	1	2	19	401.2
4	1	1	2	20	437.8
4	1	1	2	21	307.3
4	1	1	2	22	454
4	1	1	2	23	353.2
4	1	1	2	24	302.8
4	1	1	2	25	424
4	1	1	2	26	378.1
4	1	1	2	27	390.4
4	1	1	2	28	375.9
4	1	1	2	29	419.7
4	1	1	2	30	513.4
4	1	1	2	31	396.5
4	1	1	2	32	389.7
4	1	1	2	33	NaN
4	1	1	2	34	407.1
4	1	1	2	35	384
4	1	1	2	36	372.1
4	1	1	2	37	398.4
4	1	1	2	38	442.1
4	1	1	2	39	393
4	1	1	2	40	401
4	1	1	2	41	399
4	1	1	2	42	346.4
4	1	1	2	43	356.7
4	1	1	2	44	394.4
4	1	1	2	45	370.7
4	1	1	2	46	390.6
4	1	1	2	47	NaN
4	1	1	2	48	462.8
4	1	2	1	1	371.4
4	1	2	1	2	319.8
4	1	2	1	3	338.3
4	1	2	1	4	383.5
4	1	2	1	5	351.8
4	1	2	1	6	370.1
4	1	2	1	7	382.2
4	1	2	1	8	NaN
4	1	2	1	9	343.5
4	1	2	1	10	339.7
4	1	2	1	11	350.2
4	1	2	1	12	441.7
4	1	2	1	13	385.1
4	1	2	1	14	316.5
4	1	2	1	15	460.9
4	1	2	1	16	416.6
4	1	2	1	17	391.9
4	1	2	1	18	346.9
4	1	2	1	19	380.9
4	1	2	1	20	427.6
4	1	2	1	21	370.8
4	1	2	1	22	388.1
4	1	2	1	23	378.1
4	1	2	1	24	340.7
4	1	2	1	25	326.1
4	1	2	1	26	442.1
4	1	2	1	27	457.5
4	1	2	1	28	431
4	1	2	1	29	364.5
4	1	2	1	30	351.7
4	1	2	1	31	301.4
4	1	2	1	32	354.1
4	1	2	1	33	359.5
4	1	2	1	34	460.6
4	1	2	1	35	393.4
4	1	2	1	36	402.2
4	1	2	1	37	389.7
4	1	2	1	38	NaN
4	1	2	1	39	400.6
4	1	2	1	40	424.8
4	1	2	1	41	391.9
4	1	2	1	42	420.8
4	1	2	1	43	361.2
4	1	2	1	44	398.4
4	1	2	1	45	427.2
4	1	2	1	46	377.2
4	1	2	1	47	328.5
4	1	2	1	48	305.4
4	1	2	2	1	430.7
4	1	2	2	2	453.4
4	1	2	2	3	593.8
4	1	2	2	4	495
4	1	2	2	5	421
4	1	2	2	6	576.6
4	1	2	2	7	421.8
4	1	2	2	8	597.5
4	1	2	2	9	465.3
4	1	2	2	10	541.5
4	1	2	2	11	493.1
4	1	2	2	12	NaN
4	1	2	2	13	352.5
4	1	2	2	14	597.8
4	1	2	2	15	400.1
4	1	2	2	16	382.3
4	1	2	2	17	337.6
4	1	2	2	18	425.1
4	1	2	2	19	407.1
4	1	2	2	20	466.1
4	1	2	2	21	443.1
4	1	2	2	22	494.7
4	1	2	2	23	476.7
4	1	2	2	24	470.3
4	1	2	2	25	467.2
4	1	2	2	26	424.3
4	1	2	2	27	446.6
4	1	2	2	28	482.8
4	1	2	2	29	449.1
4	1	2	2	30	482.1
4	1	2	2	31	495.8
4	1	2	2	32	611
4	1	2	2	33	415
4	1	2	2	34	474.5
4	1	2	2	35	430.5
4	1	2	2	36	NaN
4	1	2	2	37	434.3
4	1	2	2	38	571.2
4	1	2	2	39	411.3
4	1	2	2	40	363.8
4	1	2	2	41	476.3
4	1	2	2	42	569.8
4	1	2	2	43	476.1
4	1	2	2	44	594.9
4	1	2	2	45	490.7
4	1	2	2	46	450.1
4	1	2	2	47	417.7
4	1	2	2	48	389.4
5	1	1	1	1	420.8
5	1	1	1	2	479.7
5	1	1	1	3	434.2
5	1	1	1	4	457
5	1	1	1	5	485.1
5	1	1	1	6	356.7
5	1	1	1	7	432.3
5	1	1	1	8	543.6
5	1	1	1	9	517.5
5	1	1	1	10	450.7
5	1	1	1	11	NaN
5	1	1	1	12	NaN
5	1	1	1	13	408.9
5	1	1	1	14	430.6
5	1	1	1	15	550.9
5	1	1	1	16	440.5
5	1	1	1	17	NaN
5	1	1	1	18	379.4
5	1	1	1	19	420.3
5	1	1	1	20	544.6
5	1	1	1	21	586.8
5	1	1	1	22	478.9
5	1	1	1	23	560.1
5	1	1	1	24	394.6
5	1	1	1	25	472.9
5	1	1	1	26	403.5
5	1	1	1	27	NaN
5	1	1	1	28	414.7
5	1	1	1	29	576.1
5	1	1	1	30	561.4
5	1	1	1	31	386.5
5	1	1	1	32	440.7
5	1	1	1	33	491
5	1	1	1	34	NaN
5	1	1	1	35	450.6
5	1	1	1	36	439.9
5	1	1	1	37	565.3
5	1	1	1	38	NaN
5	1	1	1	39	470.1
5	1	1	1	40	438.7
5	1	1	1	41	NaN
5	1	1	1	42	468.1
5	1	1	1	43	468.9
5	1	1	1	44	452.7
5	1	1	1	45	465.8
5	1	1	1	46	388.5
5	1	1	1	47	381.5
5	1	1	1	48	456.6
5	1	1	2	1	417.2
5	1	1	2	2	411.4
5	1	1	2	3	426
5	1	1	2	4	562.3
5	1	1	2	5	493.6
5	1	1	2	6	456.2
5	1	1	2	7	532.7
5	1	1	2	8	469.4
5	1	1	2	9	549
5	1	1	2	10	629.7
5	1	1	2	11	400.9
5	1	1	2	12	435.8
5	1	1	2	13	649.3
5	1	1	2	14	491.1
5	1	1	2	15	437.1
5	1	1	2	16	390
5	1	1	2	17	476.3
5	1	1	2	18	602.9
5	1	1	2	19	470
5	1	1	2	20	434.1
5	1	1	2	21	581.8
5	1	1	2	22	424.8
5	1	1	2	23	604.9
5	1	1	2	24	NaN
5	1	1	2	25	488.6
5	1	1	2	26	511.8
5	1	1	2	27	506.4
5	1	1	2	28	486.8
5	1	1	2	29	460.2
5	1	1	2	30	480.4
5	1	1	2	31	443.2
5	1	1	2	32	523.4
5	1	1	2	33	491.7
5	1	1	2	34	494.2
5	1	1	2	35	354.6
5	1	1	2	36	476.6
5	1	1	2	37	NaN
5	1	1	2	38	517.8
5	1	1	2	39	401.7
5	1	1	2	40	465.1
5	1	1	2	41	568.2
5	1	1	2	42	469.4
5	1	1	2	43	457.6
5	1	1	2	44	575.2
5	1	1	2	45	495.3
5	1	1	2	46	458.9
5	1	1	2	47	469.9
5	1	1	2	48	430.2
5	1	2	1	1	574.5
5	1	2	1	2	404.7
5	1	2	1	3	518.3
5	1	2	1	4	587.6
5	1	2	1	5	546.9
5	1	2	1	6	522.7
5	1	2	1	7	430
5	1	2	1	8	505.1
5	1	2	1	9	454.1
5	1	2	1	10	442.8
5	1	2	1	11	442.8
5	1	2	1	12	574.3
5	1	2	1	13	485.9
5	1	2	1	14	377.7
5	1	2	1	15	NaN
5	1	2	1	16	494.5
5	1	2	1	17	425.9
5	1	2	1	18	580.4
5	1	2	1	19	426.2
5	1	2	1	20	385.3
5	1	2	1	21	466
5	1	2	1	22	403.6
5	1	2	1	23	402
5	1	2	1	24	458.6
5	1	2	1	25	491.4
5	1	2	1	26	NaN
5	1	2	1	27	379.5
5	1	2	1	28	527.8
5	1	2	1	29	389
5	1	2	1	30	633.2
5	1	2	1	31	419.3
5	1	2	1	32	414.8
5	1	2	1	33	502
5	1	2	1	34	522.8
5	1	2	1	35	471.6
5	1	2	1	36	496
5	1	2	1	37	694.2
5	1	2	1	38	530.1
5	1	2	1	39	356.7
5	1	2	1	40	409.7
5	1	2	1	41	356.7
5	1	2	1	42	667.7
5	1	2	1	43	518
5	1	2	1	44	515.2
5	1	2	1	45	455.1
5	1	2	1	46	541.4
5	1	2	1	47	380.9
5	1	2	1	48	412
5	1	2	2	1	NaN
5	1	2	2	2	390.1
5	1	2	2	3	401.9
5	1	2	2	4	401.7
5	1	2	2	5	455.8
5	1	2	2	6	506.5
5	1	2	2	7	565.5
5	1	2	2	8	394.9
5	1	2	2	9	483.3
5	1	2	2	10	456.1
5	1	2	2	11	479.8
5	1	2	2	12	445.8
5	1	2	2	13	538.5
5	1	2	2	14	509.7
5	1	2	2	15	NaN
5	1	2	2	16	442.8
5	1	2	2	17	NaN
5	1	2	2	18	438.6
5	1	2	2	19	411.3
5	1	2	2	20	605.5
5	1	2	2	21	599.1
5	1	2	2	22	505.6
5	1	2	2	23	426.6
5	1	2	2	24	429
5	1	2	2	25	408.3
5	1	2	2	26	581.7
5	1	2	2	27	505.4
5	1	2	2	28	519.1
5	1	2	2	29	490
5	1	2	2	30	507.9
5	1	2	2	31	633.5
5	1	2	2	32	491.1
5	1	2	2	33	645
5	1	2	2	34	383.3
5	1	2	2	35	478.1
5	1	2	2	36	521.3
5	1	2	2	37	392.7
5	1	2	2	38	466.1
5	1	2	2	39	434.4
5	1	2	2	40	395.2
5	1	2	2	41	385.6
5	1	2	2	42	513.2
5	1	2	2	43	343.7
5	1	2	2	44	432
5	1	2	2	45	449.7
5	1	2	2	46	402.2
5	1	2	2	47	407.6
5	1	2	2	48	600.1
6	2	1	1	1	440.5
6	2	1	1	2	456.3
6	2	1	1	3	492.6
6	2	1	1	4	487.3
6	2	1	1	5	447.8
6	2	1	1	6	485.3
6	2	1	1	7	386.6
6	2	1	1	8	487.7
6	2	1	1	9	455.2
6	2	1	1	10	470.4
6	2	1	1	11	459.9
6	2	1	1	12	440.5
6	2	1	1	13	484.4
6	2	1	1	14	501.4
6	2	1	1	15	547.8
6	2	1	1	16	440.1
6	2	1	1	17	426.8
6	2	1	1	18	458.9
6	2	1	1	19	668.7
6	2	1	1	20	634.2
6	2	1	1	21	524.5
6	2	1	1	22	525.9
6	2	1	1	23	488.4
6	2	1	1	24	674.1
6	2	1	1	25	NaN
6	2	1	1	26	473.8
6	2	1	1	27	450.2
6	2	1	1	28	541.5
6	2	1	1	29	547.1
6	2	1	1	30	624.6
6	2	1	1	31	NaN
6	2	1	1	32	631
6	2	1	1	33	546.9
6	2	1	1	34	619.5
6	2	1	1	35	564.4
6	2	1	1	36	581.5
6	2	1	1	37	540.3
6	2	1	1	38	598.1
6	2	1	1	39	522.6
6	2	1	1	40	688.6
6	2	1	1	41	595.7
6	2	1	1	42	589.6
6	2	1	1	43	625.4
6	2	1	1	44	588.8
6	2	1	1	45	505.5
6	2	1	1	46	NaN
6	2	1	1	47	558.7
6	2	1	1	48	513.9
6	2	1	2	1	427.1
6	2	1	2	2	596.6
6	2	1	2	3	432
6	2	1	2	4	466.9
6	2	1	2	5	426.5
6	2	1	2	6	465.9
6	2	1	2	7	506.2
6	2	1	2	8	474.9
6	2	1	2	9	536
6	2	1	2	10	638.6
6	2	1	2	11	452
6	2	1	2	12	506.9
6	2	1	2	13	600.5
6	2	1	2	14	550.9
6	2	1	2	15	474.7
6	2	1	2	16	457.4
6	2	1	2	17	502.2
6	2	1	2	18	571.7
6	2	1	2	19	418.5
6	2	1	2	20	511
6	2	1	2	21	497
6	2	1	2	22	752.7
6	2	1	2	23	542.6
6	2	1	2	24	660.2
6	2	1	2	25	485.7
6	2	1	2	26	723.4
6	2	1	2	27	573.8
6	2	1	2	28	NaN
6	2	1	2	29	642.6
6	2	1	2	30	NaN
6	2	1	2	31	604.2
6	2	1	2	32	NaN
6	2	1	2	33	709.2
6	2	1	2	34	516.5
6	2	1	2	35	526.8
6	2	1	2	36	490.6
6	2	1	2	37	603.9
6	2	1	2	38	670.7
6	2	1	2	39	713.3
6	2	1	2	40	568.6
6	2	1	2	41	789.3
6	2	1	2	42	606.5
6	2	1	2	43	525.8
6	2	1	2	44	563.1
6	2	1	2	45	524.9
6	2	1	2	46	567.5
6	2	1	2	47	581.8
6	2	1	2	48	536.5
6	2	2	1	1	683.9
6	2	2	1	2	613.4
6	2	2	1	3	694.8
6	2	2	1	4	498.9
6	2	2	1	5	678.4
6	2	2	1	6	649.9
6	2	2	1	7	581.5
6	2	2	1	8	579.7
6	2	2	1	9	515.5
6	2	2	1	10	573.8
6	2	2	1	11	573.4
6	2	2	1	12	679
6	2	2	1	13	662.3
6	2	2	1	14	530
6	2	2	1	15	465.2
6	2	2	1	16	432.6
6	2	2	1	17	462.1
6	2	2	1	18	477.6
6	2	2	1	19	542.1
6	2	2	1	20	467.7
6	2	2	1	21	490.9
6	2	2	1	22	602.6
6	2	2	1	23	652
6	2	2	1	24	390.3
6	2	2	1	25	714.8
6	2	2	1	26	388.6
6	2	2	1	27	610.7
6	2	2	1	28	473.3
6	2	2	1	29	NaN
6	2	2	1	30	613.4
6	2	2	1	31	561.7
6	2	2	1	32	618.4
6	2	2	1	33	396.3
6	2	2	1	34	481.4
6	2	2	1	35	513.6
6	2	2	1	36	469.8
6	2	2	1	37	478.8
6	2	2	1	38	446.8
6	2	2	1	39	438
6	2	2	1	40	458.4
6	2	2	1	41	595.1
6	2	2	1	42	509.7
6	2	2	1	43	465.5
6	2	2	1	44	507.2
6	2	2	1	45	447.7
6	2	2	1	46	424.5
6	2	2	1	47	404.7
6	2	2	1	48	425.9
6	2	2	2	1	841.2
6	2	2	2	2	919.9
6	2	2	2	3	659.2
6	2	2	2	4	574.1
6	2	2	2	5	633.7
6	2	2	2	6	729.4
6	2	2	2	7	631.8
6	2	2	2	8	690.3
6	2	2	2	9	562.6
6	2	2	2	10	665.6
6	2	2	2	11	582.9
6	2	2	2	12	605.7
6	2	2	2	13	579.1
6	2	2	2	14	536.9
6	2	2	2	15	579
6	2	2	2	16	529.9
6	2	2	2	17	784
6	2	2	2	18	476.4
6	2	2	2	19	765.2
6	2	2	2	20	580.6
6	2	2	2	21	678.2
6	2	2	2	22	464.6
6	2	2	2	23	446.3
6	2	2	2	24	548.6
6	2	2	2	25	513.1
6	2	2	2	26	NaN
6	2	2	2	27	452.1
6	2	2	2	28	700.1
6	2	2	2	29	395.8
6	2	2	2	30	506.8
6	2	2	2	31	NaN
6	2	2	2	32	445.8
6	2	2	2	33	529.2
6	2	2	2	34	429.4
6	2	2	2	35	514.4
6	2	2	2	36	579.5
6	2	2	2	37	484.9
6	2	2	2	38	485.6
6	2	2	2	39	492.6
6	2	2	2	40	671.1
6	2	2	2	41	527.1
6	2	2	2	42	460.7
6	2	2	2	43	584.4
6	2	2	2	44	554.3
6	2	2	2	45	460.9
6	2	2	2	46	529.6
6	2	2	2	47	625
6	2	2	2	48	528.3
8	2	1	1	1	409.3
8	2	1	1	2	368.4
8	2	1	1	3	357.6
8	2	1	1	4	396.8
8	2	1	1	5	419.9
8	2	1	1	6	427.9
8	2	1	1	7	441.5
8	2	1	1	8	316
8	2	1	1	9	517.2
8	2	1	1	10	396.5
8	2	1	1	11	394.8
8	2	1	1	12	395.5
8	2	1	1	13	353.4
8	2	1	1	14	436.1
8	2	1	1	15	332.8
8	2	1	1	16	295.2
8	2	1	1	17	402.3
8	2	1	1	18	309.5
8	2	1	1	19	458.6
8	2	1	1	20	515.2
8	2	1	1	21	437.5
8	2	1	1	22	344.1
8	2	1	1	23	398.1
8	2	1	1	24	397.5
8	2	1	1	25	499
8	2	1	1	26	456.1
8	2	1	1	27	444.1
8	2	1	1	28	359.1
8	2	1	1	29	380.2
8	2	1	1	30	426.8
8	2	1	1	31	NaN
8	2	1	1	32	478.7
8	2	1	1	33	359.7
8	2	1	1	34	316.8
8	2	1	1	35	457.5
8	2	1	1	36	393
8	2	1	1	37	284
8	2	1	1	38	358.7
8	2	1	1	39	310.5
8	2	1	1	40	328.2
8	2	1	1	41	368
8	2	1	1	42	NaN
8	2	1	1	43	453.3
8	2	1	1	44	413
8	2	1	1	45	397.6
8	2	1	1	46	309.2
8	2	1	1	47	396.9
8	2	1	1	48	319.1
8	2	1	2	1	363.5
8	2	1	2	2	353.8
8	2	1	2	3	358.1
8	2	1	2	4	337.2
8	2	1	2	5	417.9
8	2	1	2	6	357.8
8	2	1	2	7	322.6
8	2	1	2	8	353
8	2	1	2	9	273.6
8	2	1	2	10	305.4
8	2	1	2	11	358.9
8	2	1	2	12	320.9
8	2	1	2	13	333.6
8	2	1	2	14	283.1
8	2	1	2	15	382.9
8	2	1	2	16	358
8	2	1	2	17	294.8
8	2	1	2	18	306.9
8	2	1	2	19	300.9
8	2	1	2	20	315.2
8	2	1	2	21	286.1
8	2	1	2	22	452.2
8	2	1	2	23	442.7
8	2	1	2	24	448.6
8	2	1	2	25	NaN
8	2	1	2	26	352.2
8	2	1	2	27	361.4
8	2	1	2	28	417.8
8	2	1	2	29	NaN
8	2	1	2	30	385.3
8	2	1	2	31	NaN
8	2	1	2	32	443
8	2	1	2	33	350
8	2	1	2	34	303.9
8	2	1	2	35	304.1
8	2	1	2	36	348.8
8	2	1	2	37	317
8	2	1	2	38	324.4
8	2	1	2	39	271.3
8	2	1	2	40	308.8
8	2	1	2	41	339.8
8	2	1	2	42	296.7
8	2	1	2	43	362.6
8	2	1	2	44	319.3
8	2	1	2	45	442.7
8	2	1	2	46	352.4
8	2	1	2	47	379.7
8	2	1	2	48	325.1
8	2	2	1	1	NaN
8	2	2	1	2	722.8
8	2	2	1	3	616.4
8	2	2	1	4	515.5
8	2	2	1	5	528.5
8	2	2	1	6	598
8	2	2	1	7	626.9
8	2	2	1	8	379.3
8	2	2	1	9	648.2
8	2	2	1	10	511.1
8	2	2	1	11	549.3
8	2	2	1	12	396.2
8	2	2	1	13	397.4
8	2	2	1	14	376.4
8	2	2	1	15	405.8
8	2	2	1	16	507.8
8	2	2	1	17	496.7
8	2	2	1	18	376.4
8	2	2	1	19	342.9
8	2	2	1	20	382.8
8	2	2	1	21	446.3
8	2	2	1	22	461.4
8	2	2	1	23	365.8
8	2	2	1	24	419.4
8	2	2	1	25	337.6
8	2	2	1	26	436.9
8	2	2	1	27	607.9
8	2	2	1	28	429.4
8	2	2	1	29	416.1
8	2	2	1	30	527.1
8	2	2	1	31	503.5
8	2	2	1	32	604.8
8	2	2	1	33	575.9
8	2	2	1	34	599.9
8	2	2	1	35	488.3
8	2	2	1	36	567.3
8	2	2	1	37	439.8
8	2	2	1	38	491.5
8	2	2	1	39	427
8	2	2	1	40	348.9
8	2	2	1	41	342.8
8	2	2	1	42	398.1
8	2	2	1	43	392.1
8	2	2	1	44	316
8	2	2	1	45	360
8	2	2	1	46	397.1
8	2	2	1	47	440.4
8	2	2	1	48	421.4
8	2	2	2	1	NaN
8	2	2	2	2	NaN
8	2	2	2	3	NaN
8	2	2	2	4	645.7
8	2	2	2	5	514.9
8	2	2	2	6	642.9
8	2	2	2	7	553.2
8	2	2	2	8	561.4
8	2	2	2	9	547.5
8	2	2	2	10	587.7
8	2	2	2	11	530.6
8	2	2	2	12	585.3
8	2	2	2	13	618.3
8	2	2	2	14	354.9
8	2	2	2	15	475.7
8	2	2	2	16	419.3
8	2	2	2	17	482.1
8	2	2	2	18	410.4
8	2	2	2	19	483.9
8	2	2	2	20	710.1
8	2	2	2	21	396.7
8	2	2	2	22	368.7
8	2	2	2	23	413.3
8	2	2	2	24	356.5
8	2	2	2	25	441.6
8	2	2	2	26	513
8	2	2	2	27	546.9
8	2	2	2	28	701.4
8	2	2	2	29	565.6
8	2	2	2	30	629.3
8	2	2	2	31	434.4
8	2	2	2	32	505.3
8	2	2	2	33	517.1
8	2	2	2	34	485.4
8	2	2	2	35	487.7
8	2	2	2	36	414.9
8	2	2	2	37	418.9
8	2	2	2	38	404.4
8	2	2	2	39	427.8
8	2	2	2	40	326
8	2	2	2	41	506.7
8	2	2	2	42	400.5
8	2	2	2	43	649.3
8	2	2	2	44	476.6
8	2	2	2	45	380.2
8	2	2	2	46	370.6
8	2	2	2	47	540.8
8	2	2	2	48	492
11	1	1	1	1	733.6
11	1	1	1	2	534.2
11	1	1	1	3	610.1
11	1	1	1	4	496
11	1	1	1	5	486.1
11	1	1	1	6	483
11	1	1	1	7	508.6
11	1	1	1	8	492.7
11	1	1	1	9	496.4
11	1	1	1	10	493
11	1	1	1	11	503.5
11	1	1	1	12	540.1
11	1	1	1	13	577
11	1	1	1	14	524.3
11	1	1	1	15	584.5
11	1	1	1	16	734.5
11	1	1	1	17	463.3
11	1	1	1	18	537.1
11	1	1	1	19	469.8
11	1	1	1	20	547
11	1	1	1	21	499.4
11	1	1	1	22	455.1
11	1	1	1	23	587.2
11	1	1	1	24	480.9
11	1	1	1	25	429.4
11	1	1	1	26	543.1
11	1	1	1	27	497.9
11	1	1	1	28	506.1
11	1	1	1	29	557.4
11	1	1	1	30	490.9
11	1	1	1	31	472.4
11	1	1	1	32	458.7
11	1	1	1	33	527.5
11	1	1	1	34	612.2
11	1	1	1	35	707.6
11	1	1	1	36	614.5
11	1	1	1	37	588.9
11	1	1	1	38	NaN
11	1	1	1	39	600.8
11	1	1	1	40	619.8
11	1	1	1	41	493.7
11	1	1	1	42	532.4
11	1	1	1	43	515
11	1	1	1	44	537.1
11	1	1	1	45	592.2
11	1	1	1	46	564.7
11	1	1	1	47	NaN
11	1	1	1	48	608.3
11	1	1	2	1	572.2
11	1	1	2	2	492.6
11	1	1	2	3	498.5
11	1	1	2	4	600.1
11	1	1	2	5	473.6
11	1	1	2	6	456.3
11	1	1	2	7	373.1
11	1	1	2	8	460.9
11	1	1	2	9	480
11	1	1	2	10	707.1
11	1	1	2	11	505.4
11	1	1	2	12	480.2
11	1	1	2	13	568.3
11	1	1	2	14	431.5
11	1	1	2	15	643.6
11	1	1	2	16	461.2
11	1	1	2	17	590.7
11	1	1	2	18	490.1
11	1	1	2	19	588.2
11	1	1	2	20	527.9
11	1	1	2	21	549.6
11	1	1	2	22	548.1
11	1	1	2	23	486
11	1	1	2	24	514.4
11	1	1	2	25	382.9
11	1	1	2	26	497.9
11	1	1	2	27	530.8
11	1	1	2	28	562.7
11	1	1	2	29	505.6
11	1	1	2	30	NaN
11	1	1	2	31	718.2
11	1	1	2	32	372.3
11	1	1	2	33	589.5
11	1	1	2	34	542.6
11	1	1	2	35	673.9
11	1	1	2	36	507.4
11	1	1	2	37	549.5
11	1	1	2	38	494.8
11	1	1	2	39	NaN
11	1	1	2	40	543.6
11	1	1	2	41	480.9
11	1	1	2	42	NaN
11	1	1	2	43	551.1
11	1	1	2	44	537.2
11	1	1	2	45	684.7
11	1	1	2	46	555.2
11	1	1	2	47	490.1
11	1	1	2	48	449.1
11	1	2	1	1	513.9
11	1	2	1	2	495.7
11	1	2	1	3	487.3
11	1	2	1	4	481.4
11	1	2	1	5	461.4
11	1	2	1	6	619.3
11	1	2	1	7	594
11	1	2	1	8	495
11	1	2	1	9	504
11	1	2	1	10	655.4
11	1	2	1	11	500.4
11	1	2	1	12	568.5
11	1	2	1	13	538.1
11	1	2	1	14	609.5
11	1	2	1	15	510.5
11	1	2	1	16	548.4
11	1	2	1	17	546.5
11	1	2	1	18	626
11	1	2	1	19	569.5
11	1	2	1	20	596
11	1	2	1	21	582.8
11	1	2	1	22	601.4
11	1	2	1	23	554.8
11	1	2	1	24	559
11	1	2	1	25	515.5
11	1	2	1	26	505.1
11	1	2	1	27	534.1
11	1	2	1	28	594.3
11	1	2	1	29	454
11	1	2	1	30	611.8
11	1	2	1	31	448.2
11	1	2	1	32	645.3
11	1	2	1	33	394.9
11	1	2	1	34	495.5
11	1	2	1	35	450.6
11	1	2	1	36	NaN
11	1	2	1	37	500.3
11	1	2	1	38	525.6
11	1	2	1	39	513.4
11	1	2	1	40	459.5
11	1	2	1	41	508.9
11	1	2	1	42	563.2
11	1	2	1	43	533.6
11	1	2	1	44	572
11	1	2	1	45	491.9
11	1	2	1	46	547.2
11	1	2	1	47	564.7
11	1	2	1	48	NaN
11	1	2	2	1	562.6
11	1	2	2	2	582.6
11	1	2	2	3	556.2
11	1	2	2	4	490.2
11	1	2	2	5	510
11	1	2	2	6	525.6
11	1	2	2	7	598.4
11	1	2	2	8	569
11	1	2	2	9	600
11	1	2	2	10	632.7
11	1	2	2	11	557.2
11	1	2	2	12	483.4
11	1	2	2	13	666.5
11	1	2	2	14	NaN
11	1	2	2	15	591.6
11	1	2	2	16	779
11	1	2	2	17	631.6
11	1	2	2	18	NaN
11	1	2	2	19	607.3
11	1	2	2	20	636.3
11	1	2	2	21	616.2
11	1	2	2	22	762.4
11	1	2	2	23	600.6
11	1	2	2	24	557.2
11	1	2	2	25	634.7
11	1	2	2	26	644
11	1	2	2	27	602.4
11	1	2	2	28	490.9
11	1	2	2	29	662.1
11	1	2	2	30	576.4
11	1	2	2	31	484.3
11	1	2	2	32	812
11	1	2	2	33	550
11	1	2	2	34	467.3
11	1	2	2	35	612
11	1	2	2	36	624.6
11	1	2	2	37	670.2
11	1	2	2	38	545.2
11	1	2	2	39	541.8
11	1	2	2	40	648.8
11	1	2	2	41	816.6
11	1	2	2	42	585.7
11	1	2	2	43	598.6
11	1	2	2	44	592.8
11	1	2	2	45	532.2
11	1	2	2	46	590
11	1	2	2	47	795.4
11	1	2	2	48	453.3
12	2	1	1	1	468.2
12	2	1	1	2	NaN
12	2	1	1	3	383.2
12	2	1	1	4	NaN
12	2	1	1	5	623.3
12	2	1	1	6	710.8
12	2	1	1	7	498.1
12	2	1	1	8	831.9
12	2	1	1	9	NaN
12	2	1	1	10	452.2
12	2	1	1	11	471.9
12	2	1	1	12	520.1
12	2	1	1	13	643
12	2	1	1	14	473.6
12	2	1	1	15	399.1
12	2	1	1	16	424.5
12	2	1	1	17	323
12	2	1	1	18	413.6
12	2	1	1	19	483.4
12	2	1	1	20	406.5
12	2	1	1	21	505.8
12	2	1	1	22	357.2
12	2	1	1	23	432.9
12	2	1	1	24	460.3
12	2	1	1	25	384.9
12	2	1	1	26	570.6
12	2	1	1	27	400.6
12	2	1	1	28	567.2
12	2	1	1	29	411.9
12	2	1	1	30	415.9
12	2	1	1	31	360.9
12	2	1	1	32	425
12	2	1	1	33	567.1
12	2	1	1	34	371.5
12	2	1	1	35	461.7
12	2	1	1	36	477.8
12	2	1	1	37	458.4
12	2	1	1	38	362.7
12	2	1	1	39	937
12	2	1	1	40	314.5
12	2	1	1	41	417.8
12	2	1	1	42	390.3
12	2	1	1	43	274.5
12	2	1	1	44	567.7
12	2	1	1	45	537.4
12	2	1	1	46	462.6
12	2	1	1	47	312.2
12	2	1	1	48	343.1
12	2	1	2	1	NaN
12	2	1	2	2	899.7
12	2	1	2	3	446.8
12	2	1	2	4	699.5
12	2	1	2	5	499.8
12	2	1	2	6	766.6
12	2	1	2	7	401.7
12	2	1	2	8	636.4
12	2	1	2	9	NaN
12	2	1	2	10	759.9
12	2	1	2	11	768.2
12	2	1	2	12	706.5
12	2	1	2	13	524.6
12	2	1	2	14	505.3
12	2	1	2	15	393.3
12	2	1	2	16	NaN
12	2	1	2	17	NaN
12	2	1	2	18	547.1
12	2	1	2	19	408.3
12	2	1	2	20	371.5
12	2	1	2	21	481.7
12	2	1	2	22	507.6
12	2	1	2	23	736.1
12	2	1	2	24	577.8
12	2	1	2	25	470.9
12	2	1	2	26	694.2
12	2	1	2	27	NaN
12	2	1	2	28	386.8
12	2	1	2	29	671.6
12	2	1	2	30	841.1
12	2	1	2	31	459
12	2	1	2	32	416.6
12	2	1	2	33	487.4
12	2	1	2	34	722.9
12	2	1	2	35	411
12	2	1	2	36	756.5
12	2	1	2	37	593.1
12	2	1	2	38	455.6
12	2	1	2	39	417.4
12	2	1	2	40	589.5
12	2	1	2	41	485.9
12	2	1	2	42	560.2
12	2	1	2	43	764.2
12	2	1	2	44	NaN
12	2	1	2	45	482.3
12	2	1	2	46	396
12	2	1	2	47	468.6
12	2	1	2	48	594.5
12	2	2	1	1	NaN
12	2	2	1	2	460.6
12	2	2	1	3	380.1
12	2	2	1	4	400.1
12	2	2	1	5	464.5
12	2	2	1	6	359.3
12	2	2	1	7	551.5
12	2	2	1	8	433.5
12	2	2	1	9	442.8
12	2	2	1	10	399.9
12	2	2	1	11	375.2
12	2	2	1	12	432
12	2	2	1	13	366.8
12	2	2	1	14	296.9
12	2	2	1	15	361.8
12	2	2	1	16	402.7
12	2	2	1	17	433.4
12	2	2	1	18	309.1
12	2	2	1	19	357.8
12	2	2	1	20	382.8
12	2	2	1	21	340.3
12	2	2	1	22	409.3
12	2	2	1	23	270.4
12	2	2	1	24	492.7
12	2	2	1	25	397.2
12	2	2	1	26	481.3
12	2	2	1	27	399.4
12	2	2	1	28	480
12	2	2	1	29	501
12	2	2	1	30	507.2
12	2	2	1	31	344.6
12	2	2	1	32	427.6
12	2	2	1	33	405.8
12	2	2	1	34	388.4
12	2	2	1	35	NaN
12	2	2	1	36	380.4
12	2	2	1	37	412.7
12	2	2	1	38	447.1
12	2	2	1	39	519.4
12	2	2	1	40	609.5
12	2	2	1	41	533
12	2	2	1	42	317.4
12	2	2	1	43	408.8
12	2	2	1	44	395.9
12	2	2	1	45	371
12	2	2	1	46	326.6
12	2	2	1	47	386.3
12	2	2	1	48	514.8
12	2	2	2	1	630.5
12	2	2	2	2	742.3
12	2	2	2	3	705.6
12	2	2	2	4	553
12	2	2	2	5	592.9
12	2	2	2	6	733.5
12	2	2	2	7	749.8
12	2	2	2	8	757.9
12	2	2	2	9	492.6
12	2	2	2	10	NaN
12	2	2	2	11	NaN
12	2	2	2	12	614.4
12	2	2	2	13	654.6
12	2	2	2	14	581.8
12	2	2	2	15	699
12	2	2	2	16	496.9
12	2	2	2	17	593.7
12	2	2	2	18	524.9
12	2	2	2	19	469.3
12	2	2	2	20	522.7
12	2	2	2	21	778.8
12	2	2	2	22	593.6
12	2	2	2	23	462.9
12	2	2	2	24	465.8
12	2	2	2	25	518
12	2	2	2	26	596.8
12	2	2	2	27	479.6
12	2	2	2	28	429.8
12	2	2	2	29	521.9
12	2	2	2	30	NaN
12	2	2	2	31	804.5
12	2	2	2	32	460.1
12	2	2	2	33	848.1
12	2	2	2	34	441.7
12	2	2	2	35	537.2
12	2	2	2	36	704.1
12	2	2	2	37	755.6
12	2	2	2	38	420.6
12	2	2	2	39	504
12	2	2	2	40	504.9
12	2	2	2	41	520.7
12	2	2	2	42	401
12	2	2	2	43	NaN
12	2	2	2	44	538.1
12	2	2	2	45	594.1
12	2	2	2	46	388.2
12	2	2	2	47	598.3
12	2	2	2	48	406.2
13	2	1	1	1	NaN
13	2	1	1	2	NaN
13	2	1	1	3	NaN
13	2	1	1	4	603.3
13	2	1	1	5	633.3
13	2	1	1	6	597.3
13	2	1	1	7	554.7
13	2	1	1	8	458.6
13	2	1	1	9	481.2
13	2	1	1	10	410.4
13	2	1	1	11	472.9
13	2	1	1	12	458.6
13	2	1	1	13	545.4
13	2	1	1	14	625.5
13	2	1	1	15	462.8
13	2	1	1	16	384
13	2	1	1	17	711.1
13	2	1	1	18	415.4
13	2	1	1	19	352.3
13	2	1	1	20	611.5
13	2	1	1	21	404.9
13	2	1	1	22	559.7
13	2	1	1	23	605.6
13	2	1	1	24	398.1
13	2	1	1	25	616.4
13	2	1	1	26	395
13	2	1	1	27	437.7
13	2	1	1	28	462.5
13	2	1	1	29	535.1
13	2	1	1	30	349.3
13	2	1	1	31	525.7
13	2	1	1	32	490.2
13	2	1	1	33	382.3
13	2	1	1	34	289.8
13	2	1	1	35	526.8
13	2	1	1	36	550.6
13	2	1	1	37	385.9
13	2	1	1	38	538.6
13	2	1	1	39	410.5
13	2	1	1	40	369.3
13	2	1	1	41	409.6
13	2	1	1	42	376.1
13	2	1	1	43	456.6
13	2	1	1	44	NaN
13	2	1	1	45	486.1
13	2	1	1	46	412.3
13	2	1	1	47	439.4
13	2	1	1	48	390
13	2	1	2	1	NaN
13	2	1	2	2	660.1
13	2	1	2	3	579.5
13	2	1	2	4	580.9
13	2	1	2	5	945.3
13	2	1	2	6	618.3
13	2	1	2	7	692.9
13	2	1	2	8	653.5
13	2	1	2	9	635
13	2	1	2	10	710.6
13	2	1	2	11	584
13	2	1	2	12	538.1
13	2	1	2	13	468.9
13	2	1	2	14	383.2
13	2	1	2	15	476.3
13	2	1	2	16	524.6
13	2	1	2	17	779
13	2	1	2	18	488.7
13	2	1	2	19	468.6
13	2	1	2	20	549
13	2	1	2	21	569.1
13	2	1	2	22	483
13	2	1	2	23	801.3
13	2	1	2	24	378
13	2	1	2	25	698.5
13	2	1	2	26	819.5
13	2	1	2	27	633.3
13	2	1	2	28	485.8
13	2	1	2	29	667.5
13	2	1	2	30	650.3
13	2	1	2	31	630.1
13	2	1	2	32	709.4
13	2	1	2	33	503.2
13	2	1	2	34	953.2
13	2	1	2	35	657.1
13	2	1	2	36	557.9
13	2	1	2	37	654.2
13	2	1	2	38	552.8
13	2	1	2	39	728.7
13	2	1	2	40	864
13	2	1	2	41	495.4
13	2	1	2	42	381.7
13	2	1	2	43	470.2
13	2	1	2	44	1034.3
13	2	1	2	45	738.9
13	2	1	2	46	457
13	2	1	2	47	517
13	2	1	2	48	487
13	2	2	1	1	531
13	2	2	1	2	432.7
13	2	2	1	3	496.5
13	2	2	1	4	494.6
13	2	2	1	5	392.3
13	2	2	1	6	329.2
13	2	2	1	7	424.7
13	2	2	1	8	356.2
13	2	2	1	9	413
13	2	2	1	10	531.5
13	2	2	1	11	441.7
13	2	2	1	12	323.9
13	2	2	1	13	497.5
13	2	2	1	14	486.7
13	2	2	1	15	578.2
13	2	2	1	16	400.6
13	2	2	1	17	485
13	2	2	1	18	418.8
13	2	2	1	19	553.7
13	2	2	1	20	331.8
13	2	2	1	21	378
13	2	2	1	22	400.3
13	2	2	1	23	419.8
13	2	2	1	24	389.7
13	2	2	1	25	433.4
13	2	2	1	26	404.8
13	2	2	1	27	NaN
13	2	2	1	28	526
13	2	2	1	29	367.2
13	2	2	1	30	427.3
13	2	2	1	31	NaN
13	2	2	1	32	552.7
13	2	2	1	33	376.4
13	2	2	1	34	403.9
13	2	2	1	35	342.7
13	2	2	1	36	385.9
13	2	2	1	37	603.5
13	2	2	1	38	475.2
13	2	2	1	39	393.2
13	2	2	1	40	473.9
13	2	2	1	41	369.8
13	2	2	1	42	412.6
13	2	2	1	43	362.5
13	2	2	1	44	395.1
13	2	2	1	45	425.1
13	2	2	1	46	363
13	2	2	1	47	476.5
13	2	2	1	48	440.1
13	2	2	2	1	NaN
13	2	2	2	2	NaN
13	2	2	2	3	529.7
13	2	2	2	4	479.8
13	2	2	2	5	617.6
13	2	2	2	6	479.6
13	2	2	2	7	415.9
13	2	2	2	8	473.5
13	2	2	2	9	361.8
13	2	2	2	10	450.6
13	2	2	2	11	515.1
13	2	2	2	12	512.6
13	2	2	2	13	511.7
13	2	2	2	14	497.6
13	2	2	2	15	475.8
13	2	2	2	16	469.2
13	2	2	2	17	434.3
13	2	2	2	18	475.7
13	2	2	2	19	419
13	2	2	2	20	493.1
13	2	2	2	21	649.4
13	2	2	2	22	514.1
13	2	2	2	23	552.9
13	2	2	2	24	545.6
13	2	2	2	25	385.3
13	2	2	2	26	409.5
13	2	2	2	27	410.9
13	2	2	2	28	294.7
13	2	2	2	29	425.5
13	2	2	2	30	362
13	2	2	2	31	527.5
13	2	2	2	32	668.8
13	2	2	2	33	405.6
13	2	2	2	34	440.8
13	2	2	2	35	589.1
13	2	2	2	36	NaN
13	2	2	2	37	525.3
13	2	2	2	38	554.2
13	2	2	2	39	NaN
13	2	2	2	40	717.4
13	2	2	2	41	452.2
13	2	2	2	42	468.7
13	2	2	2	43	401.3
13	2	2	2	44	510.8
13	2	2	2	45	580.5
13	2	2	2	46	463
13	2	2	2	47	496.4
13	2	2	2	48	463.4
14	1	1	1	1	342.7
14	1	1	1	2	359.3
14	1	1	1	3	357
14	1	1	1	4	471.8
14	1	1	1	5	393.6
14	1	1	1	6	511.2
14	1	1	1	7	502.6
14	1	1	1	8	371.9
14	1	1	1	9	420.3
14	1	1	1	10	334.5
14	1	1	1	11	559.9
14	1	1	1	12	407.5
14	1	1	1	13	NaN
14	1	1	1	14	445.1
14	1	1	1	15	358.1
14	1	1	1	16	340.7
14	1	1	1	17	340.8
14	1	1	1	18	330
14	1	1	1	19	363
14	1	1	1	20	360.7
14	1	1	1	21	347
14	1	1	1	22	298.3
14	1	1	1	23	401.7
14	1	1	1	24	317
14	1	1	1	25	315.6
14	1	1	1	26	342.7
14	1	1	1	27	509
14	1	1	1	28	453
14	1	1	1	29	535.8
14	1	1	1	30	316
14	1	1	1	31	387.5
14	1	1	1	32	557.2
14	1	1	1	33	418.9
14	1	1	1	34	321.5
14	1	1	1	35	524.2
14	1	1	1	36	347.8
14	1	1	1	37	NaN
14	1	1	1	38	329.1
14	1	1	1	39	411.6
14	1	1	1	40	355.6
14	1	1	1	41	376.5
14	1	1	1	42	380.8
14	1	1	1	43	361.7
14	1	1	1	44	607.7
14	1	1	1	45	468
14	1	1	1	46	286.3
14	1	1	1	47	378.7
14	1	1	1	48	315.5
14	1	1	2	1	NaN
14	1	1	2	2	605.8
14	1	1	2	3	610.8
14	1	1	2	4	457.1
14	1	1	2	5	503.6
14	1	1	2	6	526.9
14	1	1	2	7	619.2
14	1	1	2	8	458.2
14	1	1	2	9	629.4
14	1	1	2	10	692
14	1	1	2	11	460.1
14	1	1	2	12	544.5
14	1	1	2	13	557.7
14	1	1	2	14	575.6
14	1	1	2	15	492.6
14	1	1	2	16	419.9
14	1	1	2	17	508.4
14	1	1	2	18	407.4
14	1	1	2	19	703.1
14	1	1	2	20	511
14	1	1	2	21	423.5
14	1	1	2	22	540.4
14	1	1	2	23	476.4
14	1	1	2	24	465.2
14	1	1	2	25	466.1
14	1	1	2	26	568.7
14	1	1	2	27	410.4
14	1	1	2	28	761.6
14	1	1	2	29	522.9
14	1	1	2	30	NaN
14	1	1	2	31	461.9
14	1	1	2	32	664.3
14	1	1	2	33	666.7
14	1	1	2	34	610.9
14	1	1	2	35	577.6
14	1	1	2	36	560.8
14	1	1	2	37	543.7
14	1	1	2	38	NaN
14	1	1	2	39	837.2
14	1	1	2	40	532.9
14	1	1	2	41	499.1
14	1	1	2	42	455.7
14	1	1	2	43	NaN
14	1	1	2	44	559
14	1	1	2	45	434.1
14	1	1	2	46	572.6
14	1	1	2	47	496.2
14	1	1	2	48	412.2
14	1	2	1	1	539.2
14	1	2	1	2	355.9
14	1	2	1	3	NaN
14	1	2	1	4	405.8
14	1	2	1	5	611.2
14	1	2	1	6	456.1
14	1	2	1	7	303.4
14	1	2	1	8	361.1
14	1	2	1	9	317.6
14	1	2	1	10	445.2
14	1	2	1	11	NaN
14	1	2	1	12	388.3
14	1	2	1	13	293.5
14	1	2	1	14	286.5
14	1	2	1	15	355.4
14	1	2	1	16	333.2
14	1	2	1	17	383.5
14	1	2	1	18	368.5
14	1	2	1	19	369
14	1	2	1	20	397.1
14	1	2	1	21	373.4
14	1	2	1	22	471.5
14	1	2	1	23	NaN
14	1	2	1	24	343
14	1	2	1	25	565.8
14	1	2	1	26	333.1
14	1	2	1	27	335.9
14	1	2	1	28	502.8
14	1	2	1	29	482
14	1	2	1	30	547.4
14	1	2	1	31	384.5
14	1	2	1	32	362
14	1	2	1	33	348
14	1	2	1	34	362.7
14	1	2	1	35	333.7
14	1	2	1	36	315.4
14	1	2	1	37	344.8
14	1	2	1	38	445.2
14	1	2	1	39	397
14	1	2	1	40	467.9
14	1	2	1	41	451.3
14	1	2	1	42	490.9
14	1	2	1	43	329.1
14	1	2	1	44	587.4
14	1	2	1	45	583.7
14	1	2	1	46	464.2
14	1	2	1	47	383.9
14	1	2	1	48	435
14	1	2	2	1	NaN
14	1	2	2	2	405.1
14	1	2	2	3	398
14	1	2	2	4	607.3
14	1	2	2	5	457.8
14	1	2	2	6	507.6
14	1	2	2	7	429.3
14	1	2	2	8	416.2
14	1	2	2	9	527.4
14	1	2	2	10	599.3
14	1	2	2	11	567
14	1	2	2	12	702.9
14	1	2	2	13	557
14	1	2	2	14	509.6
14	1	2	2	15	426.9
14	1	2	2	16	579.6
14	1	2	2	17	820.4
14	1	2	2	18	514.5
14	1	2	2	19	448.8
14	1	2	2	20	809.2
14	1	2	2	21	672.3
14	1	2	2	22	NaN
14	1	2	2	23	589.6
14	1	2	2	24	636.6
14	1	2	2	25	561.6
14	1	2	2	26	616.6
14	1	2	2	27	410.1
14	1	2	2	28	477.6
14	1	2	2	29	542
14	1	2	2	30	458.3
14	1	2	2	31	496.2
14	1	2	2	32	757
14	1	2	2	33	613
14	1	2	2	34	NaN
14	1	2	2	35	618
14	1	2	2	36	457.3
14	1	2	2	37	544.8
14	1	2	2	38	521.2
14	1	2	2	39	570
14	1	2	2	40	585.7
14	1	2	2	41	689.5
14	1	2	2	42	461.4
14	1	2	2	43	507.5
14	1	2	2	44	629.8
14	1	2	2	45	500.5
14	1	2	2	46	554.6
14	1	2	2	47	559
14	1	2	2	48	435.1
16	1	1	1	1	528.1
16	1	1	1	2	413.1
16	1	1	1	3	398.7
16	1	1	1	4	351.6
16	1	1	1	5	NaN
16	1	1	1	6	326.6
16	1	1	1	7	283.1
16	1	1	1	8	324.4
16	1	1	1	9	554.8
16	1	1	1	10	397.9
16	1	1	1	11	364.3
16	1	1	1	12	427.2
16	1	1	1	13	313.2
16	1	1	1	14	528.5
16	1	1	1	15	406.3
16	1	1	1	16	379.5
16	1	1	1	17	452.9
16	1	1	1	18	457.9
16	1	1	1	19	418.1
16	1	1	1	20	362.7
16	1	1	1	21	329.2
16	1	1	1	22	434.5
16	1	1	1	23	322.9
16	1	1	1	24	568.1
16	1	1	1	25	364.1
16	1	1	1	26	375
16	1	1	1	27	363
16	1	1	1	28	500.7
16	1	1	1	29	414.3
16	1	1	1	30	453.8
16	1	1	1	31	441.3
16	1	1	1	32	413.1
16	1	1	1	33	451.4
16	1	1	1	34	376.6
16	1	1	1	35	427.9
16	1	1	1	36	388.7
16	1	1	1	37	420.5
16	1	1	1	38	416.3
16	1	1	1	39	495.9
16	1	1	1	40	452
16	1	1	1	41	424.9
16	1	1	1	42	399.3
16	1	1	1	43	376.7
16	1	1	1	44	344.6
16	1	1	1	45	456.9
16	1	1	1	46	353
16	1	1	1	47	438.7
16	1	1	1	48	353.4
16	1	1	2	1	566.4
16	1	1	2	2	519.9
16	1	1	2	3	610.1
16	1	1	2	4	488.1
16	1	1	2	5	549.4
16	1	1	2	6	NaN
16	1	1	2	7	498.2
16	1	1	2	8	452.1
16	1	1	2	9	540.8
16	1	1	2	10	365.5
16	1	1	2	11	424.9
16	1	1	2	12	474.8
16	1	1	2	13	619
16	1	1	2	14	516.2
16	1	1	2	15	374.5
16	1	1	2	16	595.4
16	1	1	2	17	597.5
16	1	1	2	18	411
16	1	1	2	19	529
16	1	1	2	20	445.2
16	1	1	2	21	570.4
16	1	1	2	22	474
16	1	1	2	23	532.8
16	1	1	2	24	522.9
16	1	1	2	25	486.8
16	1	1	2	26	392.7
16	1	1	2	27	499.4
16	1	1	2	28	455.7
16	1	1	2	29	442.8
16	1	1	2	30	508.8
16	1	1	2	31	710.4
16	1	1	2	32	568.7
16	1	1	2	33	573.7
16	1	1	2	34	563.5
16	1	1	2	35	648.9
16	1	1	2	36	NaN
16	1	1	2	37	640.4
16	1	1	2	38	574.4
16	1	1	2	39	507.4
16	1	1	2	40	470.5
16	1	1	2	41	548.5
16	1	1	2	42	437.2
16	1	1	2	43	433
16	1	1	2	44	464
16	1	1	2	45	454.4
16	1	1	2	46	464.5
16	1	1	2	47	421.1
16	1	1	2	48	391.2
16	1	2	1	1	406.3
16	1	2	1	2	NaN
16	1	2	1	3	368.6
16	1	2	1	4	370.4
16	1	2	1	5	319.6
16	1	2	1	6	525.7
16	1	2	1	7	390.1
16	1	2	1	8	319.4
16	1	2	1	9	380
16	1	2	1	10	474.4
16	1	2	1	11	306.9
16	1	2	1	12	408.4
16	1	2	1	13	328.9
16	1	2	1	14	425.7
16	1	2	1	15	470
16	1	2	1	16	399.8
16	1	2	1	17	426.1
16	1	2	1	18	380.4
16	1	2	1	19	493.6
16	1	2	1	20	446.3
16	1	2	1	21	451.4
16	1	2	1	22	351.4
16	1	2	1	23	514.8
16	1	2	1	24	535.2
16	1	2	1	25	486.4
16	1	2	1	26	532.5
16	1	2	1	27	364.4
16	1	2	1	28	433.2
16	1	2	1	29	358
16	1	2	1	30	489.9
16	1	2	1	31	446.4
16	1	2	1	32	370.6
16	1	2	1	33	495.8
16	1	2	1	34	450.4
16	1	2	1	35	348.5
16	1	2	1	36	NaN
16	1	2	1	37	416.4
16	1	2	1	38	607.8
16	1	2	1	39	457.1
16	1	2	1	40	376.6
16	1	2	1	41	387.7
16	1	2	1	42	409.6
16	1	2	1	43	363.4
16	1	2	1	44	431.5
16	1	2	1	45	399.5
16	1	2	1	46	453.7
16	1	2	1	47	531.3
16	1	2	1	48	328.9
16	1	2	2	1	582.8
16	1	2	2	2	428.2
16	1	2	2	3	531.2
16	1	2	2	4	444.5
16	1	2	2	5	685.4
16	1	2	2	6	484.4
16	1	2	2	7	438.6
16	1	2	2	8	522.3
16	1	2	2	9	322.8
16	1	2	2	10	397
16	1	2	2	11	584
16	1	2	2	12	506.5
16	1	2	2	13	539.3
16	1	2	2	14	445.4
16	1	2	2	15	487.5
16	1	2	2	16	478.1
16	1	2	2	17	457.4
16	1	2	2	18	484.5
16	1	2	2	19	325.7
16	1	2	2	20	324.5
16	1	2	2	21	438.1
16	1	2	2	22	435.9
16	1	2	2	23	458.1
16	1	2	2	24	435.2
16	1	2	2	25	583.4
16	1	2	2	26	NaN
16	1	2	2	27	552.9
16	1	2	2	28	462.7
16	1	2	2	29	666.3
16	1	2	2	30	526.3
16	1	2	2	31	682
16	1	2	2	32	647.4
16	1	2	2	33	438.4
16	1	2	2	34	559.1
16	1	2	2	35	NaN
16	1	2	2	36	647.5
16	1	2	2	37	427.8
16	1	2	2	38	577.8
16	1	2	2	39	705.7
16	1	2	2	40	487.3
16	1	2	2	41	724.3
16	1	2	2	42	643.6
16	1	2	2	43	436.9
16	1	2	2	44	425
16	1	2	2	45	644.5
16	1	2	2	46	588.9
16	1	2	2	47	409.2
16	1	2	2	48	304.8
17	1	1	1	1	392.9
17	1	1	1	2	NaN
17	1	1	1	3	339.2
17	1	1	1	4	396.4
17	1	1	1	5	348.3
17	1	1	1	6	326.5
17	1	1	1	7	332.6
17	1	1	1	8	257.1
17	1	1	1	9	445.1
17	1	1	1	10	407.4
17	1	1	1	11	343.9
17	1	1	1	12	337.6
17	1	1	1	13	372.7
17	1	1	1	14	315.9
17	1	1	1	15	374.2
17	1	1	1	16	344.6
17	1	1	1	17	283.5
17	1	1	1	18	242.6
17	1	1	1	19	NaN
17	1	1	1	20	230.4
17	1	1	1	21	396.1
17	1	1	1	22	283.8
17	1	1	1	23	232.3
17	1	1	1	24	NaN
17	1	1	1	25	258.9
17	1	1	1	26	289.2
17	1	1	1	27	287.6
17	1	1	1	28	258
17	1	1	1	29	257.6
17	1	1	1	30	278.4
17	1	1	1	31	266
17	1	1	1	32	264.8
17	1	1	1	33	293.2
17	1	1	1	34	540.1
17	1	1	1	35	358.3
17	1	1	1	36	261.9
17	1	1	1	37	425.8
17	1	1	1	38	224.3
17	1	1	1	39	288.8
17	1	1	1	40	494.4
17	1	1	1	41	311.5
17	1	1	1	42	279
17	1	1	1	43	303
17	1	1	1	44	433.9
17	1	1	1	45	396.8
17	1	1	1	46	252.7
17	1	1	1	47	315.3
17	1	1	1	48	511.9
17	1	1	2	1	500.8
17	1	1	2	2	NaN
17	1	1	2	3	526.3
17	1	1	2	4	399.3
17	1	1	2	5	411.9
17	1	1	2	6	465.3
17	1	1	2	7	525.5
17	1	1	2	8	389.6
17	1	1	2	9	432.9
17	1	1	2	10	528
17	1	1	2	11	490.7
17	1	1	2	12	NaN
17	1	1	2	13	380.2
17	1	1	2	14	481.6
17	1	1	2	15	632.3
17	1	1	2	16	429.4
17	1	1	2	17	425.5
17	1	1	2	18	382.8
17	1	1	2	19	NaN
17	1	1	2	20	418.4
17	1	1	2	21	301.8
17	1	1	2	22	304.9
17	1	1	2	23	315.2
17	1	1	2	24	361.8
17	1	1	2	25	387.8
17	1	1	2	26	373.7
17	1	1	2	27	395.5
17	1	1	2	28	340.5
17	1	1	2	29	503.4
17	1	1	2	30	344.8
17	1	1	2	31	589.2
[truncated: 1,841 more rows]

## Sheet: Session2_rTMS_lPL
subject	order	NR_R	TNT	trial	rt
2	2	1	1	1	NaN
2	2	1	1	2	325
2	2	1	1	3	400.1
2	2	1	1	4	263
2	2	1	1	5	299.7
2	2	1	1	6	262.3
2	2	1	1	7	350.5
2	2	1	1	8	480.7
2	2	1	1	9	462.8
2	2	1	1	10	294.6
2	2	1	1	11	321.4
2	2	1	1	12	152.3
2	2	1	1	13	110.6
2	2	1	1	14	290
2	2	1	1	15	190.9
2	2	1	1	16	215.3
2	2	1	1	17	219.9
2	2	1	1	18	189.3
2	2	1	1	19	107
2	2	1	1	20	344.9
2	2	1	1	21	175.3
2	2	1	1	22	136.9
2	2	1	1	23	203.3
2	2	1	1	24	110.5
2	2	1	1	25	483.2
2	2	1	1	26	239.6
2	2	1	1	27	250.7
2	2	1	1	28	267.7
2	2	1	1	29	73.7
2	2	1	1	30	323.7
2	2	1	1	31	322.6
2	2	1	1	32	175.7
2	2	1	1	33	143.4
2	2	1	1	34	166.2
2	2	1	1	35	222.5
2	2	1	1	36	365
2	2	1	1	37	53
2	2	1	1	38	178.3
2	2	1	1	39	198.4
2	2	1	1	40	405.4
2	2	1	1	41	309.3
2	2	1	1	42	106.6
2	2	1	1	43	221.9
2	2	1	1	44	364.5
2	2	1	1	45	217
2	2	1	1	46	150
2	2	1	1	47	372
2	2	1	1	48	236.7
2	2	1	2	1	540.1
2	2	1	2	2	482.6
2	2	1	2	3	481.4
2	2	1	2	4	435.7
2	2	1	2	5	434.6
2	2	1	2	6	446.6
2	2	1	2	7	397
2	2	1	2	8	530.8
2	2	1	2	9	419.2
2	2	1	2	10	570.7
2	2	1	2	11	503.5
2	2	1	2	12	548.5
2	2	1	2	13	339
2	2	1	2	14	559.9
2	2	1	2	15	273.5
2	2	1	2	16	157.3
2	2	1	2	17	432.3
2	2	1	2	18	275.5
2	2	1	2	19	124.6
2	2	1	2	20	73.1
2	2	1	2	21	42.6
2	2	1	2	22	148
2	2	1	2	23	7.7
2	2	1	2	24	46.3
2	2	1	2	25	368.5
2	2	1	2	26	429.8
2	2	1	2	27	186.6
2	2	1	2	28	495
2	2	1	2	29	239.8
2	2	1	2	30	227.6
2	2	1	2	31	136.3
2	2	1	2	32	214.8
2	2	1	2	33	185.9
2	2	1	2	34	396.5
2	2	1	2	35	275.4
2	2	1	2	36	114.5
2	2	1	2	37	314.9
2	2	1	2	38	209.5
2	2	1	2	39	627.6
2	2	1	2	40	326.7
2	2	1	2	41	401.4
2	2	1	2	42	255.7
2	2	1	2	43	NaN
2	2	1	2	44	101.3
2	2	1	2	45	NaN
2	2	1	2	46	295.4
2	2	1	2	47	NaN
2	2	1	2	48	242.9
2	2	2	1	1	417.9
2	2	2	1	2	368.6
2	2	2	1	3	259.3
2	2	2	1	4	290.1
2	2	2	1	5	497.2
2	2	2	1	6	371
2	2	2	1	7	411.6
2	2	2	1	8	528.3
2	2	2	1	9	322.7
2	2	2	1	10	356.7
2	2	2	1	11	NaN
2	2	2	1	12	362.5
2	2	2	1	13	406.1
2	2	2	1	14	276.7
2	2	2	1	15	287.5
2	2	2	1	16	376.6
2	2	2	1	17	426.6
2	2	2	1	18	420.5
2	2	2	1	19	273.9
2	2	2	1	20	440.1
2	2	2	1	21	322
2	2	2	1	22	425.8
2	2	2	1	23	441.6
2	2	2	1	24	314.8
2	2	2	1	25	324.7
2	2	2	1	26	368.2
2	2	2	1	27	304
2	2	2	1	28	493.9
2	2	2	1	29	456
2	2	2	1	30	497.1
2	2	2	1	31	294.5
2	2	2	1	32	581.4
2	2	2	1	33	308.3
2	2	2	1	34	583
2	2	2	1	35	421.3
2	2	2	1	36	570.9
2	2	2	1	37	577.3
2	2	2	1	38	452.7
2	2	2	1	39	417.3
2	2	2	1	40	344.5
2	2	2	1	41	368.9
2	2	2	1	42	439.8
2	2	2	1	43	327.6
2	2	2	1	44	333.6
2	2	2	1	45	400.4
2	2	2	1	46	585.5
2	2	2	1	47	394
2	2	2	1	48	490
2	2	2	2	1	195.2
2	2	2	2	2	647.2
2	2	2	2	3	238.8
2	2	2	2	4	380.2
2	2	2	2	5	341.3
2	2	2	2	6	536.1
2	2	2	2	7	501.1
2	2	2	2	8	679.2
2	2	2	2	9	518
2	2	2	2	10	421.3
2	2	2	2	11	483.6
2	2	2	2	12	363.8
2	2	2	2	13	395.6
2	2	2	2	14	467.3
2	2	2	2	15	475.4
2	2	2	2	16	390.8
2	2	2	2	17	423.6
2	2	2	2	18	410.8
2	2	2	2	19	496.1
2	2	2	2	20	427.6
2	2	2	2	21	584.6
2	2	2	2	22	378.7
2	2	2	2	23	431
2	2	2	2	24	441.1
2	2	2	2	25	398.9
2	2	2	2	26	373.9
2	2	2	2	27	342
2	2	2	2	28	417.1
2	2	2	2	29	535.9
2	2	2	2	30	373.2
2	2	2	2	31	529.3
2	2	2	2	32	518.9
2	2	2	2	33	NaN
2	2	2	2	34	700
2	2	2	2	35	716.9
2	2	2	2	36	573
2	2	2	2	37	590.1
2	2	2	2	38	416.7
2	2	2	2	39	515.8
2	2	2	2	40	433.7
2	2	2	2	41	574.7
2	2	2	2	42	441.7
2	2	2	2	43	418.8
2	2	2	2	44	466.1
2	2	2	2	45	442.4
2	2	2	2	46	370.9
2	2	2	2	47	713.2
2	2	2	2	48	NaN
4	1	1	1	1	359
4	1	1	1	2	462.1
4	1	1	1	3	383.5
4	1	1	1	4	429.6
4	1	1	1	5	317.2
4	1	1	1	6	360.9
4	1	1	1	7	343.8
4	1	1	1	8	379.6
4	1	1	1	9	439.6
4	1	1	1	10	449.4
4	1	1	1	11	369.9
4	1	1	1	12	418.7
4	1	1	1	13	306.1
4	1	1	1	14	336.9
4	1	1	1	15	446.5
4	1	1	1	16	416.6
4	1	1	1	17	306.7
4	1	1	1	18	458.7
4	1	1	1	19	296.1
4	1	1	1	20	344.2
4	1	1	1	21	497.4
4	1	1	1	22	315.1
4	1	1	1	23	474
4	1	1	1	24	391.4
4	1	1	1	25	293.7
4	1	1	1	26	425.9
4	1	1	1	27	478.3
4	1	1	1	28	276.3
4	1	1	1	29	267.4
4	1	1	1	30	323.4
4	1	1	1	31	355.9
4	1	1	1	32	385.6
4	1	1	1	33	303.2
4	1	1	1	34	338.3
4	1	1	1	35	330.3
4	1	1	1	36	437.8
4	1	1	1	37	367.1
4	1	1	1	38	401.7
4	1	1	1	39	361.8
4	1	1	1	40	423.5
4	1	1	1	41	444.5
4	1	1	1	42	446.9
4	1	1	1	43	314.2
4	1	1	1	44	444.7
4	1	1	1	45	374.4
4	1	1	1	46	493.7
4	1	1	1	47	375.4
4	1	1	1	48	378.3
4	1	1	2	1	393.6
4	1	1	2	2	374.3
4	1	1	2	3	406.4
4	1	1	2	4	508.6
4	1	1	2	5	460.6
4	1	1	2	6	452.8
4	1	1	2	7	617.9
4	1	1	2	8	604.7
4	1	1	2	9	411.8
4	1	1	2	10	517.5
4	1	1	2	11	516.9
4	1	1	2	12	NaN
4	1	1	2	13	405.9
4	1	1	2	14	443.4
4	1	1	2	15	464.1
4	1	1	2	16	471.1
4	1	1	2	17	656.9
4	1	1	2	18	481.6
4	1	1	2	19	657.5
4	1	1	2	20	404.1
4	1	1	2	21	380.4
4	1	1	2	22	444.4
4	1	1	2	23	674.5
4	1	1	2	24	471.1
4	1	1	2	25	370.5
4	1	1	2	26	494.2
4	1	1	2	27	419.2
4	1	1	2	28	418.4
4	1	1	2	29	373.7
4	1	1	2	30	423.2
4	1	1	2	31	420.3
4	1	1	2	32	382
4	1	1	2	33	485.7
4	1	1	2	34	420.9
4	1	1	2	35	355.4
4	1	1	2	36	465.2
4	1	1	2	37	398.5
4	1	1	2	38	391.8
4	1	1	2	39	593.8
4	1	1	2	40	406.1
4	1	1	2	41	457.2
4	1	1	2	42	421
4	1	1	2	43	474.1
4	1	1	2	44	474.6
4	1	1	2	45	NaN
4	1	1	2	46	591.2
4	1	1	2	47	426.5
4	1	1	2	48	473.8
4	1	2	1	1	364.9
4	1	2	1	2	377.4
4	1	2	1	3	382.4
4	1	2	1	4	297.5
4	1	2	1	5	371.4
4	1	2	1	6	386.9
4	1	2	1	7	328.1
4	1	2	1	8	450.2
4	1	2	1	9	421
4	1	2	1	10	350.8
4	1	2	1	11	NaN
4	1	2	1	12	322.5
4	1	2	1	13	364.3
4	1	2	1	14	480.6
4	1	2	1	15	289.7
4	1	2	1	16	NaN
4	1	2	1	17	378.1
4	1	2	1	18	407.6
4	1	2	1	19	375.6
4	1	2	1	20	344.1
4	1	2	1	21	410.6
4	1	2	1	22	316.5
4	1	2	1	23	324
4	1	2	1	24	277.7
4	1	2	1	25	403.7
4	1	2	1	26	353.1
4	1	2	1	27	348.7
4	1	2	1	28	360.1
4	1	2	1	29	398.2
4	1	2	1	30	301.2
4	1	2	1	31	348
4	1	2	1	32	426.5
4	1	2	1	33	451.8
4	1	2	1	34	325.2
4	1	2	1	35	373.5
4	1	2	1	36	298.5
4	1	2	1	37	287.9
4	1	2	1	38	450.4
4	1	2	1	39	470.6
4	1	2	1	40	481.3
4	1	2	1	41	421.9
4	1	2	1	42	431.5
4	1	2	1	43	425.6
4	1	2	1	44	404.2
4	1	2	1	45	463
4	1	2	1	46	360.2
4	1	2	1	47	364.3
4	1	2	1	48	361.1
4	1	2	2	1	403.6
4	1	2	2	2	476.8
4	1	2	2	3	499.9
4	1	2	2	4	471.2
4	1	2	2	5	492.7
4	1	2	2	6	396.8
4	1	2	2	7	586.6
4	1	2	2	8	440.4
4	1	2	2	9	451.5
4	1	2	2	10	423.9
4	1	2	2	11	394.5
4	1	2	2	12	509.7
4	1	2	2	13	559.5
4	1	2	2	14	490.7
4	1	2	2	15	661.2
4	1	2	2	16	496.2
4	1	2	2	17	445.3
4	1	2	2	18	431.6
4	1	2	2	19	382.6
4	1	2	2	20	585.7
4	1	2	2	21	562.2
4	1	2	2	22	490.7
4	1	2	2	23	428.1
4	1	2	2	24	322.1
4	1	2	2	25	512.7
4	1	2	2	26	NaN
4	1	2	2	27	355.1
4	1	2	2	28	425.3
4	1	2	2	29	503
4	1	2	2	30	437.1
4	1	2	2	31	420
4	1	2	2	32	567.9
4	1	2	2	33	491.6
4	1	2	2	34	495.1
4	1	2	2	35	469
4	1	2	2	36	333.6
4	1	2	2	37	481.5
4	1	2	2	38	409.2
4	1	2	2	39	498.2
4	1	2	2	40	603.8
4	1	2	2	41	614.8
4	1	2	2	42	569
4	1	2	2	43	556.4
4	1	2	2	44	457.2
4	1	2	2	45	611
4	1	2	2	46	379.6
4	1	2	2	47	428.1
4	1	2	2	48	340.5
5	1	1	1	1	556.3
5	1	1	1	2	559.2
5	1	1	1	3	417.8
5	1	1	1	4	509.4
5	1	1	1	5	437
5	1	1	1	6	452
5	1	1	1	7	369.5
5	1	1	1	8	500.7
5	1	1	1	9	487.5
5	1	1	1	10	NaN
5	1	1	1	11	NaN
5	1	1	1	12	416.4
5	1	1	1	13	454.5
5	1	1	1	14	502.7
5	1	1	1	15	480
5	1	1	1	16	393.9
5	1	1	1	17	474.5
5	1	1	1	18	606.4
5	1	1	1	19	756.1
5	1	1	1	20	512.7
5	1	1	1	21	NaN
5	1	1	1	22	567.9
5	1	1	1	23	424.1
5	1	1	1	24	610.2
5	1	1	1	25	NaN
5	1	1	1	26	423.6
5	1	1	1	27	581.1
5	1	1	1	28	422.5
5	1	1	1	29	581.4
5	1	1	1	30	481.1
5	1	1	1	31	605.6
5	1	1	1	32	467.8
5	1	1	1	33	414.2
5	1	1	1	34	523.7
5	1	1	1	35	497.2
5	1	1	1	36	NaN
5	1	1	1	37	462.8
5	1	1	1	38	471.2
5	1	1	1	39	379.8
5	1	1	1	40	466.6
5	1	1	1	41	712.8
5	1	1	1	42	463.1
5	1	1	1	43	561.9
5	1	1	1	44	495.3
5	1	1	1	45	505.6
5	1	1	1	46	675.3
5	1	1	1	47	660.6
5	1	1	1	48	471.1
5	1	1	2	1	644.4
5	1	1	2	2	570
5	1	1	2	3	586.1
5	1	1	2	4	498.5
5	1	1	2	5	489.8
5	1	1	2	6	314
5	1	1	2	7	479.6
5	1	1	2	8	492.1
5	1	1	2	9	NaN
5	1	1	2	10	632.4
5	1	1	2	11	458.1
5	1	1	2	12	484.2
5	1	1	2	13	386.5
5	1	1	2	14	372.9
5	1	1	2	15	410.2
5	1	1	2	16	436.8
5	1	1	2	17	330.3
5	1	1	2	18	464.6
5	1	1	2	19	443.6
5	1	1	2	20	NaN
5	1	1	2	21	415.3
5	1	1	2	22	NaN
5	1	1	2	23	446
5	1	1	2	24	447
5	1	1	2	25	489.3
5	1	1	2	26	407.1
5	1	1	2	27	490.4
5	1	1	2	28	370
5	1	1	2	29	418.1
5	1	1	2	30	431.1
5	1	1	2	31	397.7
5	1	1	2	32	485.2
5	1	1	2	33	449
5	1	1	2	34	563.4
5	1	1	2	35	444.5
5	1	1	2	36	442
5	1	1	2	37	428.6
5	1	1	2	38	438.3
5	1	1	2	39	394
5	1	1	2	40	427.4
5	1	1	2	41	424.4
5	1	1	2	42	671.7
5	1	1	2	43	527.4
5	1	1	2	44	352.3
5	1	1	2	45	486.3
5	1	1	2	46	411.9
5	1	1	2	47	624
5	1	1	2	48	NaN
5	1	2	1	1	NaN
5	1	2	1	2	510.3
5	1	2	1	3	497.1
5	1	2	1	4	386.8
5	1	2	1	5	469.7
5	1	2	1	6	407.3
5	1	2	1	7	660.5
5	1	2	1	8	561.9
5	1	2	1	9	460.5
5	1	2	1	10	531.2
5	1	2	1	11	422.1
5	1	2	1	12	608.9
5	1	2	1	13	NaN
5	1	2	1	14	593.4
5	1	2	1	15	573.3
5	1	2	1	16	NaN
5	1	2	1	17	498.1
5	1	2	1	18	533
5	1	2	1	19	534
5	1	2	1	20	521.3
5	1	2	1	21	573.7
5	1	2	1	22	470
5	1	2	1	23	490.8
5	1	2	1	24	369.1
5	1	2	1	25	490.8
5	1	2	1	26	379.1
5	1	2	1	27	420.4
5	1	2	1	28	NaN
5	1	2	1	29	605.7
5	1	2	1	30	565.2
5	1	2	1	31	488.8
5	1	2	1	32	487.5
5	1	2	1	33	408.5
5	1	2	1	34	403.1
5	1	2	1	35	339.2
5	1	2	1	36	477.9
5	1	2	1	37	391.9
5	1	2	1	38	451.3
5	1	2	1	39	392.6
5	1	2	1	40	426.5
5	1	2	1	41	474.6
5	1	2	1	42	520.2
5	1	2	1	43	437.2
5	1	2	1	44	402
5	1	2	1	45	529.4
5	1	2	1	46	428.7
5	1	2	1	47	384
5	1	2	1	48	459.5
5	1	2	2	1	404.3
5	1	2	2	2	440
5	1	2	2	3	421.6
5	1	2	2	4	437.2
5	1	2	2	5	427.2
5	1	2	2	6	487.4
5	1	2	2	7	539.4
5	1	2	2	8	395.7
5	1	2	2	9	481.2
5	1	2	2	10	585.1
5	1	2	2	11	479.7
5	1	2	2	12	492.5
5	1	2	2	13	517.4
5	1	2	2	14	600.5
5	1	2	2	15	NaN
5	1	2	2	16	448
5	1	2	2	17	513.9
5	1	2	2	18	544.2
5	1	2	2	19	489.4
5	1	2	2	20	NaN
5	1	2	2	21	579.3
5	1	2	2	22	491.1
5	1	2	2	23	556.8
5	1	2	2	24	626.2
5	1	2	2	25	632.4
5	1	2	2	26	497.1
5	1	2	2	27	548.9
5	1	2	2	28	459.9
5	1	2	2	29	460.9
5	1	2	2	30	525.4
5	1	2	2	31	624.7
5	1	2	2	32	540.6
5	1	2	2	33	607.2
5	1	2	2	34	478.3
5	1	2	2	35	430.5
5	1	2	2	36	501.3
5	1	2	2	37	453.1
5	1	2	2	38	456
5	1	2	2	39	528.1
5	1	2	2	40	441
5	1	2	2	41	439.9
5	1	2	2	42	431.1
5	1	2	2	43	460.2
5	1	2	2	44	633.7
5	1	2	2	45	541
5	1	2	2	46	500.1
5	1	2	2	47	497.1
5	1	2	2	48	594
6	2	1	1	1	442.4
6	2	1	1	2	488.2
6	2	1	1	3	359.8
6	2	1	1	4	432.5
6	2	1	1	5	471.8
6	2	1	1	6	510.1
6	2	1	1	7	452.3
6	2	1	1	8	431.4
6	2	1	1	9	NaN
6	2	1	1	10	461
6	2	1	1	11	376.7
6	2	1	1	12	378.5
6	2	1	1	13	501.8
6	2	1	1	14	411
6	2	1	1	15	442.2
6	2	1	1	16	464.7
6	2	1	1	17	458.4
6	2	1	1	18	439.6
6	2	1	1	19	463.8
6	2	1	1	20	441.5
6	2	1	1	21	432.3
6	2	1	1	22	318.4
6	2	1	1	23	409.8
6	2	1	1	24	425.3
6	2	1	1	25	478.5
6	2	1	1	26	460.5
6	2	1	1	27	532.8
6	2	1	1	28	586.2
6	2	1	1	29	519.2
6	2	1	1	30	490.2
6	2	1	1	31	452.2
6	2	1	1	32	504.7
6	2	1	1	33	547.8
6	2	1	1	34	493.4
6	2	1	1	35	429.9
6	2	1	1	36	NaN
6	2	1	1	37	432.7
6	2	1	1	38	NaN
6	2	1	1	39	NaN
6	2	1	1	40	475
6	2	1	1	41	419
6	2	1	1	42	445
6	2	1	1	43	489.7
6	2	1	1	44	550.7
6	2	1	1	45	490
6	2	1	1	46	481
6	2	1	1	47	422.6
6	2	1	1	48	481.4
6	2	1	2	1	433.1
6	2	1	2	2	390.7
6	2	1	2	3	459.9
6	2	1	2	4	445.9
6	2	1	2	5	464.7
6	2	1	2	6	546.3
6	2	1	2	7	NaN
6	2	1	2	8	423
6	2	1	2	9	450.1
6	2	1	2	10	485.5
6	2	1	2	11	411
6	2	1	2	12	541.1
6	2	1	2	13	467.8
6	2	1	2	14	503.1
6	2	1	2	15	439.9
6	2	1	2	16	422.6
6	2	1	2	17	434.1
6	2	1	2	18	403.3
6	2	1	2	19	497
6	2	1	2	20	403
6	2	1	2	21	386.1
6	2	1	2	22	436
6	2	1	2	23	403.7
6	2	1	2	24	393.2
6	2	1	2	25	512
6	2	1	2	26	NaN
6	2	1	2	27	480.6
6	2	1	2	28	586.7
6	2	1	2	29	479.7
6	2	1	2	30	490.2
6	2	1	2	31	435.5
6	2	1	2	32	541.7
6	2	1	2	33	521.4
6	2	1	2	34	473.4
6	2	1	2	35	439.4
6	2	1	2	36	391.5
6	2	1	2	37	439.7
6	2	1	2	38	448.3
6	2	1	2	39	459.9
6	2	1	2	40	493.5
6	2	1	2	41	440.3
6	2	1	2	42	423
6	2	1	2	43	424.9
6	2	1	2	44	428.2
6	2	1	2	45	468.2
6	2	1	2	46	547.9
6	2	1	2	47	536.8
6	2	1	2	48	427.4
6	2	2	1	1	342.5
6	2	2	1	2	433.5
6	2	2	1	3	504.3
6	2	2	1	4	413.2
6	2	2	1	5	358
6	2	2	1	6	439.5
6	2	2	1	7	463.4
6	2	2	1	8	435.9
6	2	2	1	9	460.1
6	2	2	1	10	450.2
6	2	2	1	11	541.5
6	2	2	1	12	NaN
6	2	2	1	13	460.7
6	2	2	1	14	454.4
6	2	2	1	15	455.5
6	2	2	1	16	408.4
6	2	2	1	17	425
6	2	2	1	18	401.2
6	2	2	1	19	498.5
6	2	2	1	20	444.1
6	2	2	1	21	436.3
6	2	2	1	22	443.8
6	2	2	1	23	453.1
6	2	2	1	24	431.1
6	2	2	1	25	419.5
6	2	2	1	26	414.7
6	2	2	1	27	423
6	2	2	1	28	NaN
6	2	2	1	29	369
6	2	2	1	30	412.8
6	2	2	1	31	462.6
6	2	2	1	32	484.5
6	2	2	1	33	489.8
6	2	2	1	34	469.4
6	2	2	1	35	448.3
6	2	2	1	36	584.9
6	2	2	1	37	449.4
6	2	2	1	38	481.8
6	2	2	1	39	552.2
6	2	2	1	40	452
6	2	2	1	41	497.3
6	2	2	1	42	494.6
6	2	2	1	43	497.6
6	2	2	1	44	467.7
6	2	2	1	45	406.6
6	2	2	1	46	390.9
6	2	2	1	47	487
6	2	2	1	48	417.9
6	2	2	2	1	343.8
6	2	2	2	2	357.9
6	2	2	2	3	465.5
6	2	2	2	4	464
6	2	2	2	5	563.6
6	2	2	2	6	434.1
6	2	2	2	7	431
6	2	2	2	8	445.8
6	2	2	2	9	504.6
6	2	2	2	10	509.6
6	2	2	2	11	507.5
6	2	2	2	12	495.8
6	2	2	2	13	595.5
6	2	2	2	14	599.5
6	2	2	2	15	491.8
6	2	2	2	16	408.4
6	2	2	2	17	458.4
6	2	2	2	18	457.4
6	2	2	2	19	415.4
6	2	2	2	20	566.9
6	2	2	2	21	562
6	2	2	2	22	380.3
6	2	2	2	23	480.1
6	2	2	2	24	447.3
6	2	2	2	25	384.3
6	2	2	2	26	401.9
6	2	2	2	27	409.5
6	2	2	2	28	486.7
6	2	2	2	29	NaN
6	2	2	2	30	363.1
6	2	2	2	31	380.3
6	2	2	2	32	535.7
6	2	2	2	33	510.3
6	2	2	2	34	519.3
6	2	2	2	35	405.3
6	2	2	2	36	486.5
6	2	2	2	37	530.3
6	2	2	2	38	595.3
6	2	2	2	39	601.9
6	2	2	2	40	391.6
6	2	2	2	41	433.6
6	2	2	2	42	394.4
6	2	2	2	43	367.2
6	2	2	2	44	546.2
6	2	2	2	45	509.7
6	2	2	2	46	563.5
6	2	2	2	47	448.9
6	2	2	2	48	463.6
8	2	1	1	1	NaN
8	2	1	1	2	NaN
8	2	1	1	3	584.2
8	2	1	1	4	588.4
8	2	1	1	5	485.4
8	2	1	1	6	524.8
8	2	1	1	7	521.7
8	2	1	1	8	432.2
8	2	1	1	9	438.2
8	2	1	1	10	537.5
8	2	1	1	11	353.8
8	2	1	1	12	479.5
8	2	1	1	13	466.2
8	2	1	1	14	514.6
8	2	1	1	15	285.8
8	2	1	1	16	341.4
8	2	1	1	17	427.5
8	2	1	1	18	340.8
8	2	1	1	19	402.9
8	2	1	1	20	373.1
8	2	1	1	21	340.9
8	2	1	1	22	256.1
8	2	1	1	23	305.3
8	2	1	1	24	571
8	2	1	1	25	378.3
8	2	1	1	26	319.6
8	2	1	1	27	418.4
8	2	1	1	28	362.2
8	2	1	1	29	474.5
8	2	1	1	30	538.6
8	2	1	1	31	335.1
8	2	1	1	32	363.2
8	2	1	1	33	355
8	2	1	1	34	321.1
8	2	1	1	35	261.3
8	2	1	1	36	473.3
8	2	1	1	37	311.8
8	2	1	1	38	344
8	2	1	1	39	332.4
8	2	1	1	40	272.4
8	2	1	1	41	310
8	2	1	1	42	400
8	2	1	1	43	391.4
8	2	1	1	44	480.2
8	2	1	1	45	348.2
8	2	1	1	46	442.2
8	2	1	1	47	385.9
8	2	1	1	48	408.8
8	2	1	2	1	584.1
8	2	1	2	2	NaN
8	2	1	2	3	462.8
8	2	1	2	4	528.5
8	2	1	2	5	561.9
8	2	1	2	6	619.8
8	2	1	2	7	601.9
8	2	1	2	8	620.8
8	2	1	2	9	640.9
8	2	1	2	10	588.4
8	2	1	2	11	506.6
8	2	1	2	12	455.7
8	2	1	2	13	482.4
8	2	1	2	14	432.2
8	2	1	2	15	453.4
8	2	1	2	16	542.2
8	2	1	2	17	585.9
8	2	1	2	18	435.3
8	2	1	2	19	377.7
8	2	1	2	20	403.8
8	2	1	2	21	359.1
8	2	1	2	22	445.3
8	2	1	2	23	368.6
8	2	1	2	24	424.1
8	2	1	2	25	473.8
8	2	1	2	26	397.4
8	2	1	2	27	467.8
8	2	1	2	28	532
8	2	1	2	29	580.3
8	2	1	2	30	426
8	2	1	2	31	538.7
8	2	1	2	32	423.3
8	2	1	2	33	454.7
8	2	1	2	34	493.8
8	2	1	2	35	356.7
8	2	1	2	36	444.9
8	2	1	2	37	402.9
8	2	1	2	38	517.6
8	2	1	2	39	377
8	2	1	2	40	359.4
8	2	1	2	41	442.5
8	2	1	2	42	418.2
8	2	1	2	43	415.8
8	2	1	2	44	447.2
8	2	1	2	45	437.5
8	2	1	2	46	376
8	2	1	2	47	451.1
8	2	1	2	48	414.9
8	2	2	1	1	366.7
8	2	2	1	2	283.9
8	2	2	1	3	293
8	2	2	1	4	457.6
8	2	2	1	5	386
8	2	2	1	6	441.3
8	2	2	1	7	NaN
8	2	2	1	8	448.5
8	2	2	1	9	341.6
8	2	2	1	10	312.4
8	2	2	1	11	365.1
8	2	2	1	12	484.1
8	2	2	1	13	455.2
8	2	2	1	14	388.4
8	2	2	1	15	416.1
8	2	2	1	16	346.1
8	2	2	1	17	425.5
8	2	2	1	18	451.6
8	2	2	1	19	398
8	2	2	1	20	342.4
8	2	2	1	21	445.8
8	2	2	1	22	348.9
8	2	2	1	23	351.4
8	2	2	1	24	368.3
8	2	2	1	25	525.1
8	2	2	1	26	432.3
8	2	2	1	27	481.7
8	2	2	1	28	485.6
8	2	2	1	29	487.7
8	2	2	1	30	413
8	2	2	1	31	567.3
8	2	2	1	32	534.3
8	2	2	1	33	304.3
8	2	2	1	34	416.5
8	2	2	1	35	558.8
8	2	2	1	36	NaN
8	2	2	1	37	373.2
8	2	2	1	38	406.8
8	2	2	1	39	378
8	2	2	1	40	379.6
8	2	2	1	41	329.9
8	2	2	1	42	283.9
8	2	2	1	43	356.5
8	2	2	1	44	465
8	2	2	1	45	344.8
8	2	2	1	46	299.8
8	2	2	1	47	285.9
8	2	2	1	48	376.7
8	2	2	2	1	454.5
8	2	2	2	2	322.5
8	2	2	2	3	494.6
8	2	2	2	4	552.5
8	2	2	2	5	413
8	2	2	2	6	332.7
8	2	2	2	7	320.7
8	2	2	2	8	505.8
8	2	2	2	9	341.6
8	2	2	2	10	NaN
8	2	2	2	11	384.8
8	2	2	2	12	479.8
8	2	2	2	13	298.6
8	2	2	2	14	329
8	2	2	2	15	497.7
8	2	2	2	16	460.7
8	2	2	2	17	462.3
8	2	2	2	18	476.4
8	2	2	2	19	357.7
8	2	2	2	20	422.4
8	2	2	2	21	326.3
8	2	2	2	22	337.4
8	2	2	2	23	375.8
8	2	2	2	24	476.6
8	2	2	2	25	NaN
8	2	2	2	26	376.9
8	2	2	2	27	NaN
8	2	2	2	28	496.3
8	2	2	2	29	468.1
8	2	2	2	30	532.9
8	2	2	2	31	432.6
8	2	2	2	32	343
8	2	2	2	33	336.6
8	2	2	2	34	383.7
8	2	2	2	35	377.9
8	2	2	2	36	456.3
8	2	2	2	37	343.6
8	2	2	2	38	375.8
8	2	2	2	39	395.5
8	2	2	2	40	372.2
8	2	2	2	41	356.1
8	2	2	2	42	447.3
8	2	2	2	43	437.5
8	2	2	2	44	326
8	2	2	2	45	321.4
8	2	2	2	46	390.3
8	2	2	2	47	370.3
8	2	2	2	48	420.6
11	1	1	1	1	NaN
11	1	1	1	2	505.3
11	1	1	1	3	394.4
11	1	1	1	4	NaN
11	1	1	1	5	502.8
11	1	1	1	6	382.1
11	1	1	1	7	455.8
11	1	1	1	8	448.4
11	1	1	1	9	420.8
11	1	1	1	10	546.3
11	1	1	1	11	430.6
11	1	1	1	12	NaN
11	1	1	1	13	452.5
11	1	1	1	14	559.4
11	1	1	1	15	433.2
11	1	1	1	16	478.5
11	1	1	1	17	NaN
11	1	1	1	18	516.5
11	1	1	1	19	440.8
11	1	1	1	20	597.8
11	1	1	1	21	422.9
11	1	1	1	22	461.2
11	1	1	1	23	486
11	1	1	1	24	434.6
11	1	1	1	25	460.6
11	1	1	1	26	402
11	1	1	1	27	410.6
11	1	1	1	28	502.5
11	1	1	1	29	452.4
11	1	1	1	30	430
11	1	1	1	31	NaN
11	1	1	1	32	588.7
11	1	1	1	33	470.8
11	1	1	1	34	594.4
11	1	1	1	35	548
11	1	1	1	36	574.9
11	1	1	1	37	567.1
11	1	1	1	38	439.2
11	1	1	1	39	483.5
11	1	1	1	40	606.6
11	1	1	1	41	488.4
11	1	1	1	42	496.6
11	1	1	1	43	495.5
11	1	1	1	44	408
11	1	1	1	45	576.1
11	1	1	1	46	406.4
11	1	1	1	47	519.6
11	1	1	1	48	NaN
11	1	1	2	1	565.6
11	1	1	2	2	464.1
11	1	1	2	3	498.5
11	1	1	2	4	608.1
11	1	1	2	5	414.2
11	1	1	2	6	598.5
11	1	1	2	7	454.5
11	1	1	2	8	514.7
11	1	1	2	9	488.7
11	1	1	2	10	NaN
11	1	1	2	11	550.6
11	1	1	2	12	559.3
11	1	1	2	13	546.5
11	1	1	2	14	698
11	1	1	2	15	571.4
11	1	1	2	16	505.6
11	1	1	2	17	563.9
11	1	1	2	18	466.6
11	1	1	2	19	520.4
11	1	1	2	20	620.5
11	1	1	2	21	461
11	1	1	2	22	529.7
11	1	1	2	23	470.1
11	1	1	2	24	467.5
11	1	1	2	25	NaN
11	1	1	2	26	545.9
11	1	1	2	27	558.2
11	1	1	2	28	NaN
11	1	1	2	29	577.6
11	1	1	2	30	574.9
11	1	1	2	31	575.6
11	1	1	2	32	615.7
11	1	1	2	33	617.9
11	1	1	2	34	639.9
11	1	1	2	35	512.8
11	1	1	2	36	542.5
11	1	1	2	37	745.7
11	1	1	2	38	723
11	1	1	2	39	659.6
11	1	1	2	40	563.1
11	1	1	2	41	539.2
11	1	1	2	42	470.3
11	1	1	2	43	709.6
11	1	1	2	44	510
11	1	1	2	45	533.4
11	1	1	2	46	595.3
11	1	1	2	47	646.3
11	1	1	2	48	505.2
11	1	2	1	1	365.5
11	1	2	1	2	362.4
11	1	2	1	3	562.8
11	1	2	1	4	521.6
11	1	2	1	5	541.6
11	1	2	1	6	481.2
11	1	2	1	7	NaN
11	1	2	1	8	590.1
11	1	2	1	9	325.2
11	1	2	1	10	507.1
11	1	2	1	11	404.1
11	1	2	1	12	444.2
11	1	2	1	13	NaN
11	1	2	1	14	521.2
11	1	2	1	15	469.5
11	1	2	1	16	479.6
11	1	2	1	17	368.3
11	1	2	1	18	479.7
11	1	2	1	19	504
11	1	2	1	20	463.1
11	1	2	1	21	517.3
11	1	2	1	22	478.6
11	1	2	1	23	447.8
11	1	2	1	24	422.9
11	1	2	1	25	458
11	1	2	1	26	590.3
11	1	2	1	27	488.4
11	1	2	1	28	444.2
11	1	2	1	29	446.2
11	1	2	1	30	520.9
11	1	2	1	31	516.9
11	1	2	1	32	505.1
11	1	2	1	33	470.1
11	1	2	1	34	457.1
11	1	2	1	35	430.1
11	1	2	1	36	501.9
11	1	2	1	37	424.1
11	1	2	1	38	500.8
11	1	2	1	39	522.3
11	1	2	1	40	543.2
11	1	2	1	41	581.8
11	1	2	1	42	NaN
11	1	2	1	43	536.1
11	1	2	1	44	647.9
11	1	2	1	45	NaN
11	1	2	1	46	443.1
11	1	2	1	47	576.1
11	1	2	1	48	472.4
11	1	2	2	1	705.3
11	1	2	2	2	526.9
11	1	2	2	3	596.7
11	1	2	2	4	547.8
11	1	2	2	5	474.2
11	1	2	2	6	623.5
11	1	2	2	7	572.7
11	1	2	2	8	538.6
11	1	2	2	9	420.3
11	1	2	2	10	460.9
11	1	2	2	11	700.6
11	1	2	2	12	550
11	1	2	2	13	549.6
11	1	2	2	14	569.4
11	1	2	2	15	543.8
11	1	2	2	16	857.2
11	1	2	2	17	487.3
11	1	2	2	18	NaN
11	1	2	2	19	566.2
11	1	2	2	20	508.4
11	1	2	2	21	536.8
11	1	2	2	22	674.4
11	1	2	2	23	836.7
11	1	2	2	24	876.6
11	1	2	2	25	512.8
11	1	2	2	26	NaN
11	1	2	2	27	551.2
11	1	2	2	28	528.7
11	1	2	2	29	464.4
11	1	2	2	30	605.1
11	1	2	2	31	624.1
11	1	2	2	32	561.3
11	1	2	2	33	509.3
11	1	2	2	34	440.2
11	1	2	2	35	445.3
11	1	2	2	36	671.4
11	1	2	2	37	606.5
11	1	2	2	38	547.4
11	1	2	2	39	525.9
11	1	2	2	40	506.4
11	1	2	2	41	552.6
11	1	2	2	42	500.7
11	1	2	2	43	617.6
11	1	2	2	44	535.3
11	1	2	2	45	NaN
11	1	2	2	46	555.8
11	1	2	2	47	872.7
11	1	2	2	48	887
12	2	1	1	1	449.2
12	2	1	1	2	434.9
12	2	1	1	3	882
12	2	1	1	4	696.7
12	2	1	1	5	569.8
12	2	1	1	6	645.8
12	2	1	1	7	491.1
12	2	1	1	8	507.1
12	2	1	1	9	615.7
12	2	1	1	10	666.6
12	2	1	1	11	496.9
12	2	1	1	12	445.6
12	2	1	1	13	432.2
12	2	1	1	14	460.9
12	2	1	1	15	457.4
12	2	1	1	16	NaN
12	2	1	1	17	373.2
12	2	1	1	18	460.5
12	2	1	1	19	515.2
12	2	1	1	20	507.6
12	2	1	1	21	682.4
12	2	1	1	22	505.3
12	2	1	1	23	588.8
12	2	1	1	24	519.1
12	2	1	1	25	570.4
12	2	1	1	26	485.9
12	2	1	1	27	493
12	2	1	1	28	398.6
12	2	1	1	29	NaN
12	2	1	1	30	585.7
12	2	1	1	31	468.5
12	2	1	1	32	454.9
12	2	1	1	33	706.6
12	2	1	1	34	641.5
12	2	1	1	35	NaN
12	2	1	1	36	372.1
12	2	1	1	37	435.1
12	2	1	1	38	361.3
12	2	1	1	39	833.4
12	2	1	1	40	381.2
12	2	1	1	41	432.1
12	2	1	1	42	537.5
12	2	1	1	43	531.7
12	2	1	1	44	689
12	2	1	1	45	455.2
12	2	1	1	46	437.5
12	2	1	1	47	466.2
12	2	1	1	48	NaN
12	2	1	2	1	675.2
12	2	1	2	2	626.3
12	2	1	2	3	592.5
12	2	1	2	4	637.9
12	2	1	2	5	951.4
12	2	1	2	6	602.8
12	2	1	2	7	885.7
12	2	1	2	8	738.8
12	2	1	2	9	999.2
12	2	1	2	10	555.2
12	2	1	2	11	549.2
12	2	1	2	12	616.2
12	2	1	2	13	NaN
12	2	1	2	14	743.6
12	2	1	2	15	568.6
12	2	1	2	16	522.8
12	2	1	2	17	869.6
12	2	1	2	18	828.1
12	2	1	2	19	646.6
12	2	1	2	20	501
12	2	1	2	21	656.1
12	2	1	2	22	490.3
12	2	1	2	23	604
12	2	1	2	24	813.1
12	2	1	2	25	615.4
12	2	1	2	26	789.2
12	2	1	2	27	614.9
12	2	1	2	28	659.8
12	2	1	2	29	677.5
12	2	1	2	30	865.8
12	2	1	2	31	983.2
12	2	1	2	32	804.5
12	2	1	2	33	692.9
12	2	1	2	34	495
12	2	1	2	35	595.9
12	2	1	2	36	616.7
12	2	1	2	37	544
12	2	1	2	38	NaN
12	2	1	2	39	544.1
12	2	1	2	40	557.3
12	2	1	2	41	542.7
12	2	1	2	42	591.7
12	2	1	2	43	532.6
12	2	1	2	44	486.5
12	2	1	2	45	661.5
12	2	1	2	46	638.6
12	2	1	2	47	834.1
12	2	1	2	48	723.2
12	2	2	1	1	NaN
12	2	2	1	2	578.8
12	2	2	1	3	450.2
12	2	2	1	4	427.6
12	2	2	1	5	NaN
12	2	2	1	6	434.5
12	2	2	1	7	506.6
12	2	2	1	8	435.9
12	2	2	1	9	481.4
12	2	2	1	10	448.6
12	2	2	1	11	427.3
12	2	2	1	12	604.8
12	2	2	1	13	470.5
12	2	2	1	14	585
12	2	2	1	15	590.7
12	2	2	1	16	477.4
12	2	2	1	17	604.7
12	2	2	1	18	625.4
12	2	2	1	19	NaN
12	2	2	1	20	473.6
12	2	2	1	21	NaN
12	2	2	1	22	461.9
12	2	2	1	23	478
12	2	2	1	24	726.3
12	2	2	1	25	395.6
12	2	2	1	26	523.2
12	2	2	1	27	469.1
12	2	2	1	28	405.7
12	2	2	1	29	566.9
12	2	2	1	30	467.6
12	2	2	1	31	544.8
12	2	2	1	32	518.4
12	2	2	1	33	417.2
12	2	2	1	34	399.8
12	2	2	1	35	518.9
12	2	2	1	36	629.3
12	2	2	1	37	661.6
12	2	2	1	38	618.1
12	2	2	1	39	480.4
12	2	2	1	40	441.2
12	2	2	1	41	448.8
12	2	2	1	42	568.9
12	2	2	1	43	577.6
12	2	2	1	44	443.7
12	2	2	1	45	504.6
12	2	2	1	46	359.3
12	2	2	1	47	440
12	2	2	1	48	546.7
12	2	2	2	1	NaN
12	2	2	2	2	NaN
12	2	2	2	3	730.9
12	2	2	2	4	581.1
12	2	2	2	5	800
12	2	2	2	6	472.8
12	2	2	2	7	707.5
12	2	2	2	8	646.6
12	2	2	2	9	652.1
12	2	2	2	10	626.6
12	2	2	2	11	455.5
12	2	2	2	12	575.9
12	2	2	2	13	683.4
12	2	2	2	14	528.9
12	2	2	2	15	674
12	2	2	2	16	517.4
12	2	2	2	17	753.8
12	2	2	2	18	553.5
12	2	2	2	19	654.2
12	2	2	2	20	737.4
12	2	2	2	21	514.4
12	2	2	2	22	814.4
12	2	2	2	23	455.3
12	2	2	2	24	572.9
12	2	2	2	25	718.4
12	2	2	2	26	NaN
12	2	2	2	27	719.3
12	2	2	2	28	531
12	2	2	2	29	786.4
12	2	2	2	30	774.7
12	2	2	2	31	567.4
12	2	2	2	32	496
12	2	2	2	33	630.4
12	2	2	2	34	478.1
12	2	2	2	35	570.8
12	2	2	2	36	421.4
12	2	2	2	37	573.1
12	2	2	2	38	495.6
12	2	2	2	39	653.5
12	2	2	2	40	551.7
12	2	2	2	41	506.5
12	2	2	2	42	587.8
12	2	2	2	43	735.3
12	2	2	2	44	903.9
12	2	2	2	45	676.9
12	2	2	2	46	772.8
12	2	2	2	47	NaN
12	2	2	2	48	745.8
13	2	1	1	1	390.2
13	2	1	1	2	331.8
13	2	1	1	3	420.9
13	2	1	1	4	402.3
13	2	1	1	5	407.2
13	2	1	1	6	297.7
13	2	1	1	7	384.9
13	2	1	1	8	382.3
13	2	1	1	9	452.3
13	2	1	1	10	663.1
13	2	1	1	11	437.2
13	2	1	1	12	396.7
13	2	1	1	13	482.1
13	2	1	1	14	413.7
13	2	1	1	15	420.4
13	2	1	1	16	NaN
13	2	1	1	17	421.2
13	2	1	1	18	400.4
13	2	1	1	19	NaN
13	2	1	1	20	NaN
13	2	1	1	21	467.8
13	2	1	1	22	558.8
13	2	1	1	23	536.1
13	2	1	1	24	492.4
13	2	1	1	25	628.5
13	2	1	1	26	NaN
13	2	1	1	27	450.4
13	2	1	1	28	418.5
13	2	1	1	29	561.9
13	2	1	1	30	419.9
13	2	1	1	31	524.6
13	2	1	1	32	NaN
13	2	1	1	33	414.4
13	2	1	1	34	NaN
13	2	1	1	35	387.5
13	2	1	1	36	652
13	2	1	1	37	375
13	2	1	1	38	503.3
13	2	1	1	39	471.5
13	2	1	1	40	598.4
13	2	1	1	41	592.2
13	2	1	1	42	543.6
13	2	1	1	43	529.8
13	2	1	1	44	676.2
13	2	1	1	45	NaN
13	2	1	1	46	661
13	2	1	1	47	672.5
13	2	1	1	48	655.6
13	2	1	2	1	488.1
13	2	1	2	2	414.2
13	2	1	2	3	448.1
13	2	1	2	4	510
13	2	1	2	5	637.6
13	2	1	2	6	510.4
13	2	1	2	7	502.4
13	2	1	2	8	463.6
13	2	1	2	9	635.8
13	2	1	2	10	523.5
13	2	1	2	11	461.9
13	2	1	2	12	502.8
13	2	1	2	13	367.9
13	2	1	2	14	513.8
13	2	1	2	15	545.9
13	2	1	2	16	597.9
13	2	1	2	17	563.9
13	2	1	2	18	609.4
13	2	1	2	19	578.5
13	2	1	2	20	506.7
13	2	1	2	21	477.3
13	2	1	2	22	625
13	2	1	2	23	660
13	2	1	2	24	677.3
13	2	1	2	25	645.8
13	2	1	2	26	509.3
13	2	1	2	27	515
13	2	1	2	28	551.6
13	2	1	2	29	459.1
13	2	1	2	30	644
13	2	1	2	31	456.6
13	2	1	2	32	519.6
13	2	1	2	33	476.2
13	2	1	2	34	511
13	2	1	2	35	445.8
13	2	1	2	36	637.8
13	2	1	2	37	582.8
13	2	1	2	38	695.8
13	2	1	2	39	508.7
13	2	1	2	40	507.7
13	2	1	2	41	557.1
13	2	1	2	42	NaN
13	2	1	2	43	660.2
13	2	1	2	44	NaN
13	2	1	2	45	591
13	2	1	2	46	642.2
13	2	1	2	47	NaN
13	2	1	2	48	567
13	2	2	1	1	457.2
13	2	2	1	2	484.4
13	2	2	1	3	486.7
13	2	2	1	4	537.3
13	2	2	1	5	500.1
13	2	2	1	6	536.1
13	2	2	1	7	470.4
13	2	2	1	8	505.6
13	2	2	1	9	489.1
13	2	2	1	10	437.3
13	2	2	1	11	382.2
13	2	2	1	12	455.5
13	2	2	1	13	595.5
13	2	2	1	14	436.9
13	2	2	1	15	549.9
13	2	2	1	16	623.3
13	2	2	1	17	438.6
13	2	2	1	18	482.1
13	2	2	1	19	428
13	2	2	1	20	599.9
13	2	2	1	21	520.1
13	2	2	1	22	391
13	2	2	1	23	415.2
13	2	2	1	24	555.1
13	2	2	1	25	432.1
13	2	2	1	26	540.5
13	2	2	1	27	492.5
13	2	2	1	28	496.7
13	2	2	1	29	578.7
13	2	2	1	30	535.3
13	2	2	1	31	526.2
13	2	2	1	32	NaN
13	2	2	1	33	591.6
13	2	2	1	34	511.5
13	2	2	1	35	437.7
13	2	2	1	36	547.4
13	2	2	1	37	682.3
13	2	2	1	38	617.7
13	2	2	1	39	NaN
13	2	2	1	40	516
13	2	2	1	41	458.5
13	2	2	1	42	643.5
13	2	2	1	43	417.8
13	2	2	1	44	649.2
13	2	2	1	45	574.1
13	2	2	1	46	637
13	2	2	1	47	NaN
13	2	2	1	48	NaN
13	2	2	2	1	544.3
13	2	2	2	2	561.6
13	2	2	2	3	617.6
13	2	2	2	4	564.1
13	2	2	2	5	536.5
13	2	2	2	6	539
13	2	2	2	7	518.3
13	2	2	2	8	495.4
13	2	2	2	9	NaN
13	2	2	2	10	478.8
13	2	2	2	11	534.7
13	2	2	2	12	532.6
13	2	2	2	13	512.8
13	2	2	2	14	525.3
13	2	2	2	15	532.6
13	2	2	2	16	531
13	2	2	2	17	579.8
13	2	2	2	18	411.9
13	2	2	2	19	501.4
13	2	2	2	20	579
13	2	2	2	21	538.1
13	2	2	2	22	504.4
13	2	2	2	23	713.4
13	2	2	2	24	551.4
13	2	2	2	25	548.1
13	2	2	2	26	554.9
13	2	2	2	27	745.5
13	2	2	2	28	639.7
13	2	2	2	29	637.6
13	2	2	2	30	750.4
13	2	2	2	31	478.2
13	2	2	2	32	738.9
13	2	2	2	33	703.3
13	2	2	2	34	544.8
13	2	2	2	35	503.4
13	2	2	2	36	529.5
13	2	2	2	37	735.6
13	2	2	2	38	589.3
13	2	2	2	39	621.6
13	2	2	2	40	612.8
13	2	2	2	41	595.9
13	2	2	2	42	698.9
13	2	2	2	43	674.3
13	2	2	2	44	502.6
13	2	2	2	45	505.1
13	2	2	2	46	571.3
13	2	2	2	47	725.2
13	2	2	2	48	NaN
14	1	1	1	1	315.4
14	1	1	1	2	400.9
14	1	1	1	3	381.1
14	1	1	1	4	327.5
14	1	1	1	5	328.6
14	1	1	1	6	395.4
14	1	1	1	7	457.5
14	1	1	1	8	416.3
14	1	1	1	9	341.5
14	1	1	1	10	385.7
14	1	1	1	11	592.2
14	1	1	1	12	259.9
14	1	1	1	13	340.9
14	1	1	1	14	331.1
14	1	1	1	15	332
14	1	1	1	16	330.7
14	1	1	1	17	623.1
14	1	1	1	18	331.3
14	1	1	1	19	500.7
14	1	1	1	20	336.6
14	1	1	1	21	350.4
14	1	1	1	22	580.3
14	1	1	1	23	410.1
14	1	1	1	24	345.1
14	1	1	1	25	439.1
14	1	1	1	26	NaN
14	1	1	1	27	473.2
14	1	1	1	28	389.1
14	1	1	1	29	394.1
14	1	1	1	30	480
14	1	1	1	31	289.9
14	1	1	1	32	342.3
14	1	1	1	33	340.7
14	1	1	1	34	655.4
14	1	1	1	35	NaN
14	1	1	1	36	433.7
14	1	1	1	37	417.6
14	1	1	1	38	475.1
14	1	1	1	39	390.9
14	1	1	1	40	331.3
14	1	1	1	41	307.9
14	1	1	1	42	354
14	1	1	1	43	311.8
14	1	1	1	44	453.3
14	1	1	1	45	452.6
14	1	1	1	46	489.4
14	1	1	1	47	303.6
14	1	1	1	48	350.3
14	1	1	2	1	533
14	1	1	2	2	451.3
14	1	1	2	3	482.1
14	1	1	2	4	357.7
14	1	1	2	5	475.6
14	1	1	2	6	577.2
14	1	1	2	7	467.5
14	1	1	2	8	578.3
14	1	1	2	9	416
14	1	1	2	10	379
14	1	1	2	11	476.6
14	1	1	2	12	421.2
14	1	1	2	13	581
14	1	1	2	14	436.2
14	1	1	2	15	733.4
14	1	1	2	16	452.3
14	1	1	2	17	482.1
14	1	1	2	18	387.6
14	1	1	2	19	449.8
14	1	1	2	20	500
14	1	1	2	21	552.6
14	1	1	2	22	405.2
14	1	1	2	23	390.7
14	1	1	2	24	432.8
14	1	1	2	25	602.9
14	1	1	2	26	616.6
14	1	1	2	27	649.5
14	1	1	2	28	NaN
14	1	1	2	29	434.7
14	1	1	2	30	656.3
14	1	1	2	31	724.3
14	1	1	2	32	710.2
14	1	1	2	33	487.9
14	1	1	2	34	467.8
14	1	1	2	35	603.7
14	1	1	2	36	591.3
14	1	1	2	37	NaN
14	1	1	2	38	441.1
14	1	1	2	39	518
14	1	1	2	40	594.3
14	1	1	2	41	450.4
14	1	1	2	42	503.9
14	1	1	2	43	663.6
14	1	1	2	44	615
14	1	1	2	45	500.7
14	1	1	2	46	867.2
14	1	1	2	47	721.5
14	1	1	2	48	532.2
14	1	2	1	1	446.1
14	1	2	1	2	465.2
14	1	2	1	3	516.4
14	1	2	1	4	454.8
14	1	2	1	5	323.3
14	1	2	1	6	425.1
14	1	2	1	7	437.5
14	1	2	1	8	419.1
14	1	2	1	9	394.2
14	1	2	1	10	328
14	1	2	1	11	317.7
14	1	2	1	12	329.9
14	1	2	1	13	321.1
14	1	2	1	14	380.2
14	1	2	1	15	314.6
14	1	2	1	16	300.6
14	1	2	1	17	399.4
14	1	2	1	18	298.3
14	1	2	1	19	411.9
14	1	2	1	20	435.9
14	1	2	1	21	320.7
14	1	2	1	22	336
14	1	2	1	23	318.9
14	1	2	1	24	401.4
14	1	2	1	25	NaN
14	1	2	1	26	297.8
14	1	2	1	27	480.7
14	1	2	1	28	360.2
14	1	2	1	29	303.1
14	1	2	1	30	466.1
14	1	2	1	31	399.4
14	1	2	1	32	344.5
14	1	2	1	33	312.9
14	1	2	1	34	544
14	1	2	1	35	421
14	1	2	1	36	454
14	1	2	1	37	365.9
14	1	2	1	38	510.1
14	1	2	1	39	503.4
14	1	2	1	40	428.7
14	1	2	1	41	488.6
14	1	2	1	42	347.5
14	1	2	1	43	414.4
14	1	2	1	44	482
14	1	2	1	45	392.1
14	1	2	1	46	434.2
14	1	2	1	47	406.2
14	1	2	1	48	465.3
14	1	2	2	1	613.2
14	1	2	2	2	508.4
14	1	2	2	3	406.3
14	1	2	2	4	503.3
14	1	2	2	5	457.7
14	1	2	2	6	522.6
14	1	2	2	7	NaN
14	1	2	2	8	493.3
14	1	2	2	9	398.9
14	1	2	2	10	508.4
14	1	2	2	11	421.9
14	1	2	2	12	629.8
14	1	2	2	13	564.2
14	1	2	2	14	410
14	1	2	2	15	434.8
14	1	2	2	16	490.8
14	1	2	2	17	436.3
14	1	2	2	18	406.5
14	1	2	2	19	422.6
14	1	2	2	20	730.1
14	1	2	2	21	524.8
14	1	2	2	22	445.4
14	1	2	2	23	534.3
14	1	2	2	24	474.1
14	1	2	2	25	NaN
14	1	2	2	26	598.4
14	1	2	2	27	439.7
14	1	2	2	28	659.9
14	1	2	2	29	538
14	1	2	2	30	704.1
14	1	2	2	31	685.2
14	1	2	2	32	501.1
14	1	2	2	33	643.3
14	1	2	2	34	653
14	1	2	2	35	534.1
14	1	2	2	36	NaN
14	1	2	2	37	463.3
14	1	2	2	38	488.7
14	1	2	2	39	478.4
14	1	2	2	40	676.5
14	1	2	2	41	421
14	1	2	2	42	545.8
14	1	2	2	43	524.1
14	1	2	2	44	680.3
14	1	2	2	45	591
14	1	2	2	46	714.3
14	1	2	2	47	536.6
14	1	2	2	48	504.1
16	1	1	1	1	534.6
16	1	1	1	2	493.6
16	1	1	1	3	534.2
16	1	1	1	4	551.1
16	1	1	1	5	486.5
16	1	1	1	6	506.2
16	1	1	1	7	531.6
16	1	1	1	8	637.1
16	1	1	1	9	623.1
16	1	1	1	10	637.6
16	1	1	1	11	513.7
16	1	1	1	12	541.4
16	1	1	1	13	472.5
16	1	1	1	14	383
16	1	1	1	15	627.2
16	1	1	1	16	635.6
16	1	1	1	17	491.8
16	1	1	1	18	386.9
16	1	1	1	19	NaN
16	1	1	1	20	515.7
16	1	1	1	21	374.1
16	1	1	1	22	497.8
16	1	1	1	23	473.8
16	1	1	1	24	407.2
16	1	1	1	25	376.5
16	1	1	1	26	324.9
16	1	1	1	27	335.1
16	1	1	1	28	411
16	1	1	1	29	NaN
16	1	1	1	30	518
16	1	1	1	31	542.9
16	1	1	1	32	569.7
16	1	1	1	33	496.1
16	1	1	1	34	433.5
16	1	1	1	35	582.7
16	1	1	1	36	540.8
16	1	1	1	37	555.8
16	1	1	1	38	453.8
16	1	1	1	39	522.2
16	1	1	1	40	640.2
16	1	1	1	41	480.3
16	1	1	1	42	431.3
16	1	1	1	43	427.5
16	1	1	1	44	341.6
16	1	1	1	45	429.9
16	1	1	1	46	515
16	1	1	1	47	620.3
16	1	1	1	48	529.7
16	1	1	2	1	477.1
16	1	1	2	2	442.8
16	1	1	2	3	444.3
16	1	1	2	4	461.7
16	1	1	2	5	547.2
16	1	1	2	6	619.8
16	1	1	2	7	475.5
16	1	1	2	8	475.7
16	1	1	2	9	499.8
16	1	1	2	10	508.9
16	1	1	2	11	511.7
16	1	1	2	12	547.8
16	1	1	2	13	504.1
16	1	1	2	14	547.2
16	1	1	2	15	527.8
16	1	1	2	16	473.8
16	1	1	2	17	792.1
16	1	1	2	18	589.7
16	1	1	2	19	473.5
16	1	1	2	20	398.1
16	1	1	2	21	440.6
16	1	1	2	22	653
16	1	1	2	23	NaN
16	1	1	2	24	418.6
16	1	1	2	25	626.6
16	1	1	2	26	300.3
16	1	1	2	27	403.3
16	1	1	2	28	NaN
16	1	1	2	29	519.3
16	1	1	2	30	509.6
16	1	1	2	31	474.5
16	1	1	2	32	NaN
16	1	1	2	33	421.9
16	1	1	2	34	435.1
16	1	1	2	35	598.2
16	1	1	2	36	606
16	1	1	2	37	492.1
16	1	1	2	38	597.1
16	1	1	2	39	520.8
16	1	1	2	40	573.5
16	1	1	2	41	673.7
16	1	1	2	42	511.1
16	1	1	2	43	418
16	1	1	2	44	636.1
16	1	1	2	45	396.8
16	1	1	2	46	337.2
16	1	1	2	47	459.5
16	1	1	2	48	441.6
16	1	2	1	1	500.1
16	1	2	1	2	518
16	1	2	1	3	385.7
16	1	2	1	4	481.9
16	1	2	1	5	501.8
16	1	2	1	6	382.6
16	1	2	1	7	322.9
16	1	2	1	8	465
16	1	2	1	9	462
16	1	2	1	10	502.7
16	1	2	1	11	337.5
16	1	2	1	12	404.9
16	1	2	1	13	479.7
16	1	2	1	14	415
16	1	2	1	15	495.6
16	1	2	1	16	438.1
16	1	2	1	17	555.1
16	1	2	1	18	475.6
16	1	2	1	19	362.1
16	1	2	1	20	546.6
16	1	2	1	21	496.3
16	1	2	1	22	NaN
16	1	2	1	23	484.9
16	1	2	1	24	577.5
16	1	2	1	25	418.5
16	1	2	1	26	413.1
16	1	2	1	27	357.2
16	1	2	1	28	382.8
16	1	2	1	29	336.8
16	1	2	1	30	481.3
16	1	2	1	31	499.6
16	1	2	1	32	331.5
16	1	2	1	33	502.8
16	1	2	1	34	416.2
16	1	2	1	35	316.4
16	1	2	1	36	441.4
16	1	2	1	37	437.9
16	1	2	1	38	423
16	1	2	1	39	411.5
16	1	2	1	40	415.6
16	1	2	1	41	NaN
16	1	2	1	42	417.7
16	1	2	1	43	442.3
16	1	2	1	44	402.9
16	1	2	1	45	425.9
16	1	2	1	46	589.6
16	1	2	1	47	NaN
16	1	2	1	48	442.8
16	1	2	2	1	516.4
16	1	2	2	2	616.8
16	1	2	2	3	416.6
16	1	2	2	4	370.6
16	1	2	2	5	408.5
16	1	2	2	6	372.1
16	1	2	2	7	513.5
16	1	2	2	8	475.9
16	1	2	2	9	481.2
16	1	2	2	10	408.4
16	1	2	2	11	432.5
16	1	2	2	12	573.9
16	1	2	2	13	404.4
16	1	2	2	14	582.7
16	1	2	2	15	432.8
16	1	2	2	16	538.4
16	1	2	2	17	434.1
16	1	2	2	18	456.2
16	1	2	2	19	NaN
16	1	2	2	20	541.5
16	1	2	2	21	449.6
16	1	2	2	22	450
16	1	2	2	23	545.4
16	1	2	2	24	511
16	1	2	2	25	505.6
16	1	2	2	26	461.5
16	1	2	2	27	482.1
16	1	2	2	28	391
16	1	2	2	29	478.3
16	1	2	2	30	509.8
16	1	2	2	31	456.2
16	1	2	2	32	387.9
16	1	2	2	33	592.5
16	1	2	2	34	549.9
16	1	2	2	35	432.3
16	1	2	2	36	563
16	1	2	2	37	485.9
16	1	2	2	38	610.2
16	1	2	2	39	477.9
16	1	2	2	40	NaN
16	1	2	2	41	461.9
16	1	2	2	42	NaN
16	1	2	2	43	444.3
16	1	2	2	44	405
16	1	2	2	45	509.1
16	1	2	2	46	466.4
16	1	2	2	47	357.6
16	1	2	2	48	NaN
17	1	1	1	1	493.8
17	1	1	1	2	501.3
17	1	1	1	3	286.4
17	1	1	1	4	395.5
17	1	1	1	5	329.7
17	1	1	1	6	297.5
17	1	1	1	7	575.1
17	1	1	1	8	389.4
17	1	1	1	9	437
17	1	1	1	10	NaN
17	1	1	1	11	321.5
17	1	1	1	12	443
17	1	1	1	13	304.8
17	1	1	1	14	262.4
17	1	1	1	15	344.3
17	1	1	1	16	341.3
17	1	1	1	17	512.8
17	1	1	1	18	471.2
17	1	1	1	19	250.5
17	1	1	1	20	340.6
17	1	1	1	21	304.2
17	1	1	1	22	542.3
17	1	1	1	23	336
17	1	1	1	24	475.6
17	1	1	1	25	299.6
17	1	1	1	26	336.6
17	1	1	1	27	264.1
17	1	1	1	28	353.8
17	1	1	1	29	406.8
17	1	1	1	30	250.1
17	1	1	1	31	493.4
17	1	1	1	32	327.8
17	1	1	1	33	308.1
17	1	1	1	34	308.7
17	1	1	1	35	407.9
17	1	1	1	36	325.8
17	1	1	1	37	311.9
17	1	1	1	38	311.3
17	1	1	1	39	288.8
17	1	1	1	40	222.4
17	1	1	1	41	146.9
17	1	1	1	42	112.1
17	1	1	1	43	114.2
17	1	1	1	44	130.5
17	1	1	1	45	169.8
17	1	1	1	46	130.1
17	1	1	1	47	94
17	1	1	1	48	92.5
17	1	1	2	1	NaN
17	1	1	2	2	448
17	1	1	2	3	354.4
17	1	1	2	4	388.3
17	1	1	2	5	304.8
17	1	1	2	6	396.7
17	1	1	2	7	334.4
17	1	1	2	8	781.8
17	1	1	2	9	382.5
17	1	1	2	10	478
17	1	1	2	11	485
17	1	1	2	12	415.1
17	1	1	2	13	349.3
17	1	1	2	14	269
17	1	1	2	15	475.6
17	1	1	2	16	395.7
17	1	1	2	17	341.2
17	1	1	2	18	346.3
17	1	1	2	19	NaN
17	1	1	2	20	438.2
17	1	1	2	21	685.2
17	1	1	2	22	NaN
17	1	1	2	23	394.6
17	1	1	2	24	776.6
17	1	1	2	25	404.7
17	1	1	2	26	309.2
17	1	1	2	27	370.6
17	1	1	2	28	368.9
17	1	1	2	29	676.7
17	1	1	2	30	664.1
17	1	1	2	31	401.5
[truncated: 1,841 more rows]

## Sheet: Session2_Controls
trial	TNT	NR_R	subject	rt
1	1	1	1004	824.95
2	1	1	1004	834.7
3	1	1	1004	804.1
4	1	1	1004	931.35
5	1	1	1004	835.6
6	1	1	1004	796.15
7	1	1	1004	829
8	1	1	1004	737
9	1	1	1004	755.6
10	1	1	1004	810.25
11	1	1	1004	750.35
12	1	1	1004	751.8
13	1	1	1004	745.1
14	1	1	1004	699.4
15	1	1	1004	682.15
16	1	1	1004	720.5
17	1	1	1004	692
18	1	1	1004	692.6
19	1	1	1004	728.5
20	1	1	1004	708.05
21	1	1	1004	758.1
22	1	1	1004	797.35
23	1	1	1004	632.9
24	1	1	1004	666.9
25	1	1	1004	651.3
26	1	1	1004	682.95
27	1	1	1004	758.05
28	1	1	1004	637.2
29	1	1	1004	692.3
30	1	1	1004	635.2
31	1	1	1004	598.25
32	1	1	1004	577.95
33	1	1	1004	499.85
34	1	1	1004	556.5
35	1	1	1004	592
36	1	1	1004	589.75
37	1	1	1004	521.75
38	1	1	1004	550.3
39	1	1	1004	568.4
40	1	1	1004	541.1
41	1	1	1004	590.05
42	1	1	1004	586.95
43	1	1	1004	675.35
44	1	1	1004	545.35
45	1	1	1004	744.4
46	1	1	1004	618.05
47	1	1	1004	613.25
48	1	1	1004	550.15
1	1	1	1007	656.75
2	1	1	1007	690.45
3	1	1	1007	776
4	1	1	1007	584
5	1	1	1007	535.7
6	1	1	1007	606.35
7	1	1	1007	597.4
8	1	1	1007	758.95
9	1	1	1007	602.25
10	1	1	1007	675.2
11	1	1	1007	616.5
12	1	1	1007	700.6
13	1	1	1007	668.2
14	1	1	1007	683.5
15	1	1	1007	585.05
16	1	1	1007	596.7
17	1	1	1007	600.4
18	1	1	1007	762.35
19	1	1	1007	621.75
20	1	1	1007	594.45
21	1	1	1007	654
22	1	1	1007	750.9
23	1	1	1007	701.2
24	1	1	1007	584.75
25	1	1	1007	605
26	1	1	1007	592.85
27	1	1	1007	661.6
28	1	1	1007	583.15
29	1	1	1007	754.9
30	1	1	1007	751.6
31	1	1	1007	632
32	1	1	1007	597.7
33	1	1	1007	723
34	1	1	1007	680.5
35	1	1	1007	554.9
36	1	1	1007	581.9
37	1	1	1007	842.65
38	1	1	1007	739.6
39	1	1	1007	832
40	1	1	1007	663.45
41	1	1	1007	575.6
42	1	1	1007	736.7
43	1	1	1007	659.7
44	1	1	1007	633.8
45	1	1	1007	633.5
46	1	1	1007	535
47	1	1	1007	593.6
48	1	1	1007	572.8
1	1	1	1009	428
2	1	1	1009	577.75
3	1	1	1009	460
4	1	1	1009	517.5
5	1	1	1009	487.55
6	1	1	1009	595.4
7	1	1	1009	441.7
8	1	1	1009	519.5
9	1	1	1009	531.8
10	1	1	1009	548.45
11	1	1	1009	591.2
12	1	1	1009	493.6
13	1	1	1009	590.7
14	1	1	1009	437.95
15	1	1	1009	568.65
16	1	1	1009	570.6
17	1	1	1009	472.95
18	1	1	1009	607.05
19	1	1	1009	488.85
20	1	1	1009	469.55
21	1	1	1009	405.5
22	1	1	1009	450.45
23	1	1	1009	456.35
24	1	1	1009	515.45
25	1	1	1009	448.3
26	1	1	1009	524.3
27	1	1	1009	480.55
28	1	1	1009	421.25
29	1	1	1009	418.55
30	1	1	1009	504
31	1	1	1009	478.25
32	1	1	1009	506.4
33	1	1	1009	483.8
34	1	1	1009	516.55
35	1	1	1009	446.95
36	1	1	1009	547.8
37	1	1	1009	464.7
38	1	1	1009	528.55
39	1	1	1009	463.35
40	1	1	1009	570.05
41	1	1	1009	530.7
42	1	1	1009	422.55
43	1	1	1009	462.2
44	1	1	1009	501.3
45	1	1	1009	450.75
46	1	1	1009	505.3
47	1	1	1009	447.5
48	1	1	1009	386.2
1	1	1	1010	709.4
2	1	1	1010	NaN
3	1	1	1010	736.85
4	1	1	1010	449.5
5	1	1	1010	587.75
6	1	1	1010	632.7
7	1	1	1010	544.2
8	1	1	1010	530.1
9	1	1	1010	613.6
10	1	1	1010	655.5
11	1	1	1010	464.7
12	1	1	1010	523.8
13	1	1	1010	449.6
14	1	1	1010	467
15	1	1	1010	511
16	1	1	1010	480.6
17	1	1	1010	585.8
18	1	1	1010	501.15
19	1	1	1010	468.6
20	1	1	1010	448.7
21	1	1	1010	528.1
22	1	1	1010	552.2
23	1	1	1010	361.9
24	1	1	1010	626.1
25	1	1	1010	518.7
26	1	1	1010	703.2
27	1	1	1010	590.8
28	1	1	1010	514.8
29	1	1	1010	490.6
30	1	1	1010	511
31	1	1	1010	504.8
32	1	1	1010	616.3
33	1	1	1010	524.5
34	1	1	1010	495.4
35	1	1	1010	485.5
36	1	1	1010	583.95
37	1	1	1010	539.55
38	1	1	1010	589
39	1	1	1010	707.9
40	1	1	1010	504.05
41	1	1	1010	508.4
42	1	1	1010	524.6
43	1	1	1010	687.1
44	1	1	1010	449
45	1	1	1010	507.9
46	1	1	1010	491.05
47	1	1	1010	688.9
48	1	1	1010	520.1
1	1	1	1013	618.3
2	1	1	1013	502.6
3	1	1	1013	445.8
4	1	1	1013	494.4
5	1	1	1013	482.45
6	1	1	1013	579.6
7	1	1	1013	561.6
8	1	1	1013	517.5
9	1	1	1013	430.95
10	1	1	1013	435.8
11	1	1	1013	527.65
12	1	1	1013	551.55
13	1	1	1013	403.75
14	1	1	1013	512.4
15	1	1	1013	518.8
16	1	1	1013	492.5
17	1	1	1013	487.8
18	1	1	1013	480.4
19	1	1	1013	439.2
20	1	1	1013	452.75
21	1	1	1013	412.55
22	1	1	1013	406.7
23	1	1	1013	492.25
24	1	1	1013	417.3
25	1	1	1013	464.4
26	1	1	1013	460.05
27	1	1	1013	367.8
28	1	1	1013	428.4
29	1	1	1013	291.1
30	1	1	1013	495.75
31	1	1	1013	514.05
32	1	1	1013	490.95
33	1	1	1013	417.65
34	1	1	1013	490.7
35	1	1	1013	243
36	1	1	1013	419.95
37	1	1	1013	391.8
38	1	1	1013	443.65
39	1	1	1013	406.7
40	1	1	1013	399.25
41	1	1	1013	571.4
42	1	1	1013	367.5
43	1	1	1013	433.85
44	1	1	1013	464.3
45	1	1	1013	358.6
46	1	1	1013	461.7
47	1	1	1013	494.45
48	1	1	1013	545.1
1	1	1	1014	595.5
2	1	1	1014	582.75
3	1	1	1014	554.05
4	1	1	1014	655.1
5	1	1	1014	756.15
6	1	1	1014	747.05
7	1	1	1014	570.1
8	1	1	1014	531.9
9	1	1	1014	521.6
10	1	1	1014	617.1
11	1	1	1014	553.25
12	1	1	1014	533.7
13	1	1	1014	503.45
14	1	1	1014	519.95
15	1	1	1014	513
16	1	1	1014	465.95
17	1	1	1014	NaN
18	1	1	1014	428.7
19	1	1	1014	689.7
20	1	1	1014	490.85
21	1	1	1014	511.05
22	1	1	1014	848.55
23	1	1	1014	609.4
24	1	1	1014	494.35
25	1	1	1014	497.8
26	1	1	1014	483.05
27	1	1	1014	556.2
28	1	1	1014	503.85
29	1	1	1014	473.15
30	1	1	1014	464
31	1	1	1014	242
32	1	1	1014	510.85
33	1	1	1014	513.25
34	1	1	1014	506.95
35	1	1	1014	383.15
36	1	1	1014	486.95
37	1	1	1014	667.85
38	1	1	1014	532.2
39	1	1	1014	523.05
40	1	1	1014	567.35
41	1	1	1014	558.7
42	1	1	1014	512.4
43	1	1	1014	528.95
44	1	1	1014	576.15
45	1	1	1014	567.9
46	1	1	1014	588.25
47	1	1	1014	593.1
48	1	1	1014	539.5
1	1	1	1015	589.9
2	1	1	1015	672.65
3	1	1	1015	663.3
4	1	1	1015	559.75
5	1	1	1015	633.35
6	1	1	1015	685
7	1	1	1015	557.35
8	1	1	1015	633.05
9	1	1	1015	630.85
10	1	1	1015	762.85
11	1	1	1015	606.2
12	1	1	1015	768.5
13	1	1	1015	668.25
14	1	1	1015	738.95
15	1	1	1015	679.5
16	1	1	1015	650.5
17	1	1	1015	598.25
18	1	1	1015	670.2
19	1	1	1015	600.1
20	1	1	1015	689.95
21	1	1	1015	616.3
22	1	1	1015	623.95
23	1	1	1015	620.7
24	1	1	1015	592.45
25	1	1	1015	698.05
26	1	1	1015	644.5
27	1	1	1015	569.8
28	1	1	1015	576.5
29	1	1	1015	491.5
30	1	1	1015	589.8
31	1	1	1015	628.25
32	1	1	1015	660.1
33	1	1	1015	644.65
34	1	1	1015	631.15
35	1	1	1015	734.6
36	1	1	1015	620.55
37	1	1	1015	696.7
38	1	1	1015	590.3
39	1	1	1015	678.1
40	1	1	1015	679.2
41	1	1	1015	668.45
42	1	1	1015	759.1
43	1	1	1015	678.25
44	1	1	1015	446.5
45	1	1	1015	626.65
46	1	1	1015	589.75
47	1	1	1015	660.4
48	1	1	1015	677.8
1	1	1	1016	491.4
2	1	1	1016	564.2
3	1	1	1016	523.8
4	1	1	1016	522.9
5	1	1	1016	611.2
6	1	1	1016	591.4
7	1	1	1016	566.2
8	1	1	1016	609
9	1	1	1016	554.4
10	1	1	1016	656.4
11	1	1	1016	458.15
12	1	1	1016	530.4
13	1	1	1016	519.2
14	1	1	1016	519.3
15	1	1	1016	553.45
16	1	1	1016	714.5
17	1	1	1016	585.25
18	1	1	1016	540.25
19	1	1	1016	513.45
20	1	1	1016	561.8
21	1	1	1016	555.8
22	1	1	1016	617.95
23	1	1	1016	558.9
24	1	1	1016	530.65
25	1	1	1016	448.2
26	1	1	1016	576.1
27	1	1	1016	534.5
28	1	1	1016	596.35
29	1	1	1016	584.95
30	1	1	1016	565
31	1	1	1016	565
32	1	1	1016	564.05
33	1	1	1016	564.65
34	1	1	1016	562.3
35	1	1	1016	623.85
36	1	1	1016	605.25
37	1	1	1016	567.05
38	1	1	1016	537.75
39	1	1	1016	555.5
40	1	1	1016	576.55
41	1	1	1016	576.65
42	1	1	1016	563.7
43	1	1	1016	465.55
44	1	1	1016	543.15
45	1	1	1016	568.7
46	1	1	1016	600.5
47	1	1	1016	614.25
48	1	1	1016	639.35
1	1	1	1017	751.4
2	1	1	1017	658.7
3	1	1	1017	596.6
4	1	1	1017	645.8
5	1	1	1017	513.9
6	1	1	1017	502.2
7	1	1	1017	456.6
8	1	1	1017	547.9
9	1	1	1017	440.1
10	1	1	1017	561
11	1	1	1017	429
12	1	1	1017	571.1
13	1	1	1017	455
14	1	1	1017	527
15	1	1	1017	431.25
16	1	1	1017	420.4
17	1	1	1017	555.8
18	1	1	1017	494.4
19	1	1	1017	519.7
20	1	1	1017	433.75
21	1	1	1017	501.8
22	1	1	1017	552.7
23	1	1	1017	535.8
24	1	1	1017	558.2
25	1	1	1017	583.9
26	1	1	1017	528.55
27	1	1	1017	495.6
28	1	1	1017	439.25
29	1	1	1017	503.5
30	1	1	1017	431.5
31	1	1	1017	521.45
32	1	1	1017	408.1
33	1	1	1017	408.5
34	1	1	1017	538.25
35	1	1	1017	452.35
36	1	1	1017	633.35
37	1	1	1017	506.15
38	1	1	1017	522.05
39	1	1	1017	460.4
40	1	1	1017	451.6
41	1	1	1017	526.1
42	1	1	1017	525.2
43	1	1	1017	576.45
44	1	1	1017	565.8
45	1	1	1017	487.6
46	1	1	1017	494.65
47	1	1	1017	419.45
48	1	1	1017	381.25
1	1	1	1019	449.35
2	1	1	1019	441.3
3	1	1	1019	438.25
4	1	1	1019	433
5	1	1	1019	419.4
6	1	1	1019	543.8
7	1	1	1019	416.6
8	1	1	1019	419.95
9	1	1	1019	447.15
10	1	1	1019	434.6
11	1	1	1019	521.4
12	1	1	1019	418.1
13	1	1	1019	486.25
14	1	1	1019	429.2
15	1	1	1019	460.35
16	1	1	1019	482.4
17	1	1	1019	514.2
18	1	1	1019	611.45
19	1	1	1019	537.55
20	1	1	1019	513.55
21	1	1	1019	449.2
22	1	1	1019	407.7
23	1	1	1019	504.25
24	1	1	1019	450.8
25	1	1	1019	420.7
26	1	1	1019	433.3
27	1	1	1019	466.35
28	1	1	1019	510.4
29	1	1	1019	467.7
30	1	1	1019	505.55
31	1	1	1019	556.05
32	1	1	1019	434.2
33	1	1	1019	429.95
34	1	1	1019	482.4
35	1	1	1019	412.4
36	1	1	1019	582.9
37	1	1	1019	533
38	1	1	1019	493.6
39	1	1	1019	402.6
40	1	1	1019	582.45
41	1	1	1019	512.85
42	1	1	1019	586.7
43	1	1	1019	507.95
44	1	1	1019	473
45	1	1	1019	463.25
46	1	1	1019	452.9
47	1	1	1019	552.55
48	1	1	1019	510.55
1	1	1	1020	607.8
2	1	1	1020	589.95
3	1	1	1020	637
4	1	1	1020	383.9
5	1	1	1020	489
6	1	1	1020	414.35
7	1	1	1020	366.55
8	1	1	1020	398.45
9	1	1	1020	354.1
10	1	1	1020	565.7
11	1	1	1020	379.05
12	1	1	1020	533.3
13	1	1	1020	452.95
14	1	1	1020	393.2
15	1	1	1020	315.45
16	1	1	1020	460
17	1	1	1020	407.55
18	1	1	1020	577.8
19	1	1	1020	482.85
20	1	1	1020	464.65
21	1	1	1020	412.8
22	1	1	1020	446.65
23	1	1	1020	688.05
24	1	1	1020	431.85
25	1	1	1020	539.7
26	1	1	1020	519.3
27	1	1	1020	417.7
28	1	1	1020	352.95
29	1	1	1020	335.3
30	1	1	1020	425.9
31	1	1	1020	329.2
32	1	1	1020	266.3
33	1	1	1020	386.45
34	1	1	1020	484.15
35	1	1	1020	413.7
36	1	1	1020	479.95
37	1	1	1020	298.9
38	1	1	1020	493
39	1	1	1020	397.05
40	1	1	1020	350.15
41	1	1	1020	437.6
42	1	1	1020	591.05
43	1	1	1020	446.4
44	1	1	1020	324.8
45	1	1	1020	412.65
46	1	1	1020	350.85
47	1	1	1020	677.4
48	1	1	1020	404.8
1	1	1	1021	520.6
2	1	1	1021	470.25
3	1	1	1021	474.6
4	1	1	1021	467.3
5	1	1	1021	520.05
6	1	1	1021	521.7
7	1	1	1021	495.65
8	1	1	1021	512.35
9	1	1	1021	497.05
10	1	1	1021	484.2
11	1	1	1021	481.3
12	1	1	1021	473.4
13	1	1	1021	436.05
14	1	1	1021	450.9
15	1	1	1021	479.6
16	1	1	1021	621.6
17	1	1	1021	473.95
18	1	1	1021	559.75
19	1	1	1021	637.95
20	1	1	1021	465.45
21	1	1	1021	469.65
22	1	1	1021	466.75
23	1	1	1021	408.6
24	1	1	1021	453.6
25	1	1	1021	642.5
26	1	1	1021	565.75
27	1	1	1021	569.95
28	1	1	1021	656.35
29	1	1	1021	541.65
30	1	1	1021	437
31	1	1	1021	477.95
32	1	1	1021	514.65
33	1	1	1021	566.25
34	1	1	1021	492.8
35	1	1	1021	514.45
36	1	1	1021	589.85
37	1	1	1021	542.5
38	1	1	1021	499.4
39	1	1	1021	569.65
40	1	1	1021	564.6
41	1	1	1021	499.6
42	1	1	1021	508.6
43	1	1	1021	589.1
44	1	1	1021	540.7
45	1	1	1021	560.15
46	1	1	1021	698.9
47	1	1	1021	536.1
48	1	1	1021	462.7
1	1	1	1022	702.6
2	1	1	1022	495.1
3	1	1	1022	627
4	1	1	1022	601.8
5	1	1	1022	502.5
6	1	1	1022	420.1
7	1	1	1022	390.65
8	1	1	1022	545.15
9	1	1	1022	423.5
10	1	1	1022	407.3
11	1	1	1022	332.55
12	1	1	1022	458.8
13	1	1	1022	487.6
14	1	1	1022	482.9
15	1	1	1022	407.55
16	1	1	1022	598
17	1	1	1022	516.2
18	1	1	1022	360.35
19	1	1	1022	437.85
20	1	1	1022	425.25
21	1	1	1022	489.55
22	1	1	1022	416.15
23	1	1	1022	398.95
24	1	1	1022	381.3
25	1	1	1022	1073.8
26	1	1	1022	582.8
27	1	1	1022	618.3
28	1	1	1022	416.4
29	1	1	1022	444.2
30	1	1	1022	383.25
31	1	1	1022	578.4
32	1	1	1022	483.15
33	1	1	1022	446.15
34	1	1	1022	540.8
35	1	1	1022	515.1
36	1	1	1022	489
37	1	1	1022	689.35
38	1	1	1022	491.4
39	1	1	1022	529.85
40	1	1	1022	595.85
41	1	1	1022	588.5
42	1	1	1022	497.05
43	1	1	1022	564.4
44	1	1	1022	496.4
45	1	1	1022	373.55
46	1	1	1022	450.9
47	1	1	1022	380.6
48	1	1	1022	417.95
1	1	1	1023	577.9
2	1	1	1023	766.45
3	1	1	1023	745.35
4	1	1	1023	725.35
5	1	1	1023	685.55
6	1	1	1023	675.75
7	1	1	1023	659.2
8	1	1	1023	653.95
9	1	1	1023	643.6
10	1	1	1023	566.1
11	1	1	1023	790.7
12	1	1	1023	619.7
13	1	1	1023	632.95
14	1	1	1023	719.55
15	1	1	1023	588.7
16	1	1	1023	748.95
17	1	1	1023	595.25
18	1	1	1023	654.3
19	1	1	1023	600.45
20	1	1	1023	699.1
21	1	1	1023	681.4
22	1	1	1023	708.2
23	1	1	1023	691.25
24	1	1	1023	709.25
25	1	1	1023	576.9
26	1	1	1023	672.85
27	1	1	1023	577.9
28	1	1	1023	618
29	1	1	1023	685
30	1	1	1023	563.9
31	1	1	1023	702.65
32	1	1	1023	734.05
33	1	1	1023	892.7
34	1	1	1023	711.95
35	1	1	1023	573.8
36	1	1	1023	505.3
37	1	1	1023	615.25
38	1	1	1023	599.7
39	1	1	1023	626.05
40	1	1	1023	749.7
41	1	1	1023	691.15
42	1	1	1023	631.1
43	1	1	1023	777.65
44	1	1	1023	528
45	1	1	1023	525.25
46	1	1	1023	629.2
47	1	1	1023	802.5
48	1	1	1023	644
1	1	1	1024	681.45
2	1	1	1024	642.8
3	1	1	1024	704.2
4	1	1	1024	635.15
5	1	1	1024	588.8
6	1	1	1024	605.1
7	1	1	1024	471.1
8	1	1	1024	867.9
9	1	1	1024	748.85
10	1	1	1024	787.7
11	1	1	1024	641.6
12	1	1	1024	676.85
13	1	1	1024	699.75
14	1	1	1024	730.95
15	1	1	1024	730.6
16	1	1	1024	726.15
17	1	1	1024	605.8
18	1	1	1024	600.05
19	1	1	1024	582.6
20	1	1	1024	667.5
21	1	1	1024	586.55
22	1	1	1024	676.65
23	1	1	1024	676.8
24	1	1	1024	632.7
25	1	1	1024	623.2
26	1	1	1024	546.2
27	1	1	1024	652.7
28	1	1	1024	660.3
29	1	1	1024	668.7
30	1	1	1024	866.7
31	1	1	1024	786.8
32	1	1	1024	780.3
33	1	1	1024	664.2
34	1	1	1024	705.05
35	1	1	1024	693.65
36	1	1	1024	659.1
37	1	1	1024	739.45
38	1	1	1024	669.9
39	1	1	1024	656.3
40	1	1	1024	748.05
41	1	1	1024	733.4
42	1	1	1024	651.1
43	1	1	1024	612.8
44	1	1	1024	622.35
45	1	1	1024	753.6
46	1	1	1024	630.2
47	1	1	1024	699.9
48	1	1	1024	657.75
1	1	1	1025	852.9
2	1	1	1025	672.1
3	1	1	1025	737.8
4	1	1	1025	567.3
5	1	1	1025	583.5
6	1	1	1025	612.9
7	1	1	1025	730.9
8	1	1	1025	519.95
9	1	1	1025	689.25
10	1	1	1025	699.95
11	1	1	1025	717
12	1	1	1025	794.3
13	1	1	1025	550.25
14	1	1	1025	602.2
15	1	1	1025	771.35
16	1	1	1025	692.9
17	1	1	1025	584.8
18	1	1	1025	588.7
19	1	1	1025	577.95
20	1	1	1025	781.95
21	1	1	1025	591.55
22	1	1	1025	717.9
23	1	1	1025	601.15
24	1	1	1025	632.6
25	1	1	1025	713.35
26	1	1	1025	555.15
27	1	1	1025	594.1
28	1	1	1025	593.35
29	1	1	1025	619.95
30	1	1	1025	652.35
31	1	1	1025	585.25
32	1	1	1025	602.4
33	1	1	1025	809.7
34	1	1	1025	604.15
35	1	1	1025	717.95
36	1	1	1025	676.7
37	1	1	1025	568.15
38	1	1	1025	616.2
39	1	1	1025	630.15
40	1	1	1025	587.2
41	1	1	1025	579.25
42	1	1	1025	665.9
43	1	1	1025	572.5
44	1	1	1025	761.3
45	1	1	1025	555.45
46	1	1	1025	793.35
47	1	1	1025	602.2
48	1	1	1025	678.7
1	1	1	1026	553.6
2	1	1	1026	407.1
3	1	1	1026	423.15
4	1	1	1026	425.35
5	1	1	1026	384.4
6	1	1	1026	492.2
7	1	1	1026	467.7
8	1	1	1026	462.7
9	1	1	1026	423.05
10	1	1	1026	407.45
11	1	1	1026	453.2
12	1	1	1026	392.45
13	1	1	1026	451
14	1	1	1026	557.6
15	1	1	1026	455.05
16	1	1	1026	569.9
17	1	1	1026	280.5
18	1	1	1026	414.6
19	1	1	1026	522.2
20	1	1	1026	389.65
21	1	1	1026	406.5
22	1	1	1026	413
23	1	1	1026	387.5
24	1	1	1026	386.4
25	1	1	1026	436.35
26	1	1	1026	505.55
27	1	1	1026	432.55
28	1	1	1026	394.7
29	1	1	1026	581.05
30	1	1	1026	647.4
31	1	1	1026	397.05
32	1	1	1026	489.7
33	1	1	1026	523.8
34	1	1	1026	479.25
35	1	1	1026	582.75
36	1	1	1026	512.6
37	1	1	1026	380.8
38	1	1	1026	535.15
39	1	1	1026	533.2
40	1	1	1026	538.3
41	1	1	1026	496.45
42	1	1	1026	479.5
43	1	1	1026	479.95
44	1	1	1026	546.2
45	1	1	1026	476.2
46	1	1	1026	402.55
47	1	1	1026	434.8
48	1	1	1026	497.4
1	1	1	1103	642.2
2	1	1	1103	680.4
3	1	1	1103	1034.1
4	1	1	1103	874.8
5	1	1	1103	848.7
6	1	1	1103	1082.6
7	1	1	1103	1121.6
8	1	1	1103	994.4
9	1	1	1103	695.6
10	1	1	1103	843.65
11	1	1	1103	874.2
12	1	1	1103	785.6
13	1	1	1103	844.35
14	1	1	1103	912.25
15	1	1	1103	702.7
16	1	1	1103	NaN
17	1	1	1103	745.7
18	1	1	1103	846.5
19	1	1	1103	NaN
20	1	1	1103	1473.4
21	1	1	1103	1003.9
22	1	1	1103	804.7
23	1	1	1103	1060.85
24	1	1	1103	1190.5
25	1	1	1103	1088.6
26	1	1	1103	964.9
27	1	1	1103	1015.35
28	1	1	1103	606.7
29	1	1	1103	897.3
30	1	1	1103	1151.55
31	1	1	1103	735.25
32	1	1	1103	1236.2
33	1	1	1103	980.15
34	1	1	1103	948.95
35	1	1	1103	1028.65
36	1	1	1103	1022.25
37	1	1	1103	903.35
38	1	1	1103	726.5
39	1	1	1103	602
40	1	1	1103	1028.05
41	1	1	1103	1025.1
42	1	1	1103	751.1
43	1	1	1103	570.8
44	1	1	1103	690.45
45	1	1	1103	1081.8
46	1	1	1103	830.95
47	1	1	1103	702.75
48	1	1	1103	644.8
1	1	1	1104	344.4
2	1	1	1104	310.3
3	1	1	1104	280.7
4	1	1	1104	607.35
5	1	1	1104	448.35
6	1	1	1104	445.9
7	1	1	1104	308.8
8	1	1	1104	427.4
9	1	1	1104	271
10	1	1	1104	397.35
11	1	1	1104	359.6
12	1	1	1104	507.45
13	1	1	1104	297.35
14	1	1	1104	404.15
15	1	1	1104	348.9
16	1	1	1104	414.9
17	1	1	1104	375.7
18	1	1	1104	297.35
19	1	1	1104	374.45
20	1	1	1104	267.5
21	1	1	1104	436.15
22	1	1	1104	375.85
23	1	1	1104	464.25
24	1	1	1104	335.9
25	1	1	1104	510.85
26	1	1	1104	359.2
27	1	1	1104	372.4
28	1	1	1104	366.2
29	1	1	1104	465.95
30	1	1	1104	547.25
31	1	1	1104	468.6
32	1	1	1104	474.85
33	1	1	1104	359.1
34	1	1	1104	392.95
35	1	1	1104	389.2
36	1	1	1104	422.5
37	1	1	1104	400.1
38	1	1	1104	437.25
39	1	1	1104	341.8
40	1	1	1104	354.8
41	1	1	1104	477.9
42	1	1	1104	450.45
43	1	1	1104	480.75
44	1	1	1104	337.2
45	1	1	1104	417.3
46	1	1	1104	459.2
47	1	1	1104	421.8
48	1	1	1104	364.15
1	1	1	1107	471.15
2	1	1	1107	398.7
3	1	1	1107	554.4
4	1	1	1107	571.15
5	1	1	1107	471.25
6	1	1	1107	522
7	1	1	1107	456.2
8	1	1	1107	489.4
9	1	1	1107	636.95
10	1	1	1107	750.65
11	1	1	1107	544
12	1	1	1107	533.05
13	1	1	1107	418.7
14	1	1	1107	427.45
15	1	1	1107	395.9
16	1	1	1107	471.25
17	1	1	1107	544
18	1	1	1107	519.95
19	1	1	1107	429.6
20	1	1	1107	415.7
21	1	1	1107	491.95
22	1	1	1107	473.1
23	1	1	1107	579.95
24	1	1	1107	434.8
25	1	1	1107	527.4
26	1	1	1107	475.95
27	1	1	1107	462.65
28	1	1	1107	543.95
29	1	1	1107	479.65
30	1	1	1107	511.7
31	1	1	1107	500.95
32	1	1	1107	583.6
33	1	1	1107	435.75
34	1	1	1107	657.1
35	1	1	1107	468.65
36	1	1	1107	668.7
37	1	1	1107	471.3
38	1	1	1107	755.5
39	1	1	1107	387.2
40	1	1	1107	454
41	1	1	1107	471.6
42	1	1	1107	431.35
43	1	1	1107	467.3
44	1	1	1107	552.85
45	1	1	1107	378.6
46	1	1	1107	388.85
47	1	1	1107	332.7
48	1	1	1107	419.8
1	1	1	1109	NaN
2	1	1	1109	672
3	1	1	1109	NaN
4	1	1	1109	336.9
5	1	1	1109	608.35
6	1	1	1109	349.5
7	1	1	1109	309.9
8	1	1	1109	630.3
9	1	1	1109	572.2
10	1	1	1109	614.5
11	1	1	1109	452.35
12	1	1	1109	641.85
13	1	1	1109	397.35
14	1	1	1109	393.05
15	1	1	1109	412.7
16	1	1	1109	299.6
17	1	1	1109	375.75
18	1	1	1109	341.45
19	1	1	1109	411.8
20	1	1	1109	328.3
21	1	1	1109	416.5
22	1	1	1109	461.4
23	1	1	1109	380.5
24	1	1	1109	549.75
25	1	1	1109	494.9
26	1	1	1109	757.25
27	1	1	1109	459.1
28	1	1	1109	552.95
29	1	1	1109	408.15
30	1	1	1109	430.45
31	1	1	1109	639.45
32	1	1	1109	419.7
33	1	1	1109	412.95
34	1	1	1109	397.9
35	1	1	1109	380.8
36	1	1	1109	514.45
37	1	1	1109	390.75
38	1	1	1109	473.3
39	1	1	1109	373.9
40	1	1	1109	385.25
41	1	1	1109	607.15
42	1	1	1109	296.05
43	1	1	1109	547.15
44	1	1	1109	459.9
45	1	1	1109	554.25
46	1	1	1109	413.15
47	1	1	1109	522.4
48	1	1	1109	413.7
1	1	1	1110	466.9
2	1	1	1110	620.95
3	1	1	1110	541.9
4	1	1	1110	587.35
5	1	1	1110	623.6
6	1	1	1110	581.85
7	1	1	1110	505.05
8	1	1	1110	580.5
9	1	1	1110	558.1
10	1	1	1110	593.3
11	1	1	1110	550.2
12	1	1	1110	531.2
13	1	1	1110	513.1
14	1	1	1110	447.1
15	1	1	1110	661.9
16	1	1	1110	525.35
17	1	1	1110	528.7
18	1	1	1110	521.05
19	1	1	1110	522.65
20	1	1	1110	504.8
21	1	1	1110	533.75
22	1	1	1110	559.3
23	1	1	1110	646.1
24	1	1	1110	580
25	1	1	1110	648.2
26	1	1	1110	738.6
27	1	1	1110	632.35
28	1	1	1110	635.25
29	1	1	1110	557.7
30	1	1	1110	611.05
31	1	1	1110	665.8
32	1	1	1110	618.75
33	1	1	1110	674.1
34	1	1	1110	689.35
35	1	1	1110	621.25
36	1	1	1110	707.1
37	1	1	1110	530.4
38	1	1	1110	776.55
39	1	1	1110	640.65
40	1	1	1110	650.75
41	1	1	1110	797.45
42	1	1	1110	734.95
43	1	1	1110	629.65
44	1	1	1110	624.9
45	1	1	1110	804.65
46	1	1	1110	687.4
47	1	1	1110	720.25
48	1	1	1110	701.9
1	1	1	1112	443.1
2	1	1	1112	503.25
3	1	1	1112	432.85
4	1	1	1112	462
5	1	1	1112	466
6	1	1	1112	447.5
7	1	1	1112	343.55
8	1	1	1112	287.6
9	1	1	1112	469.1
10	1	1	1112	411.6
11	1	1	1112	339.45
12	1	1	1112	644.5
13	1	1	1112	575
14	1	1	1112	559.3
15	1	1	1112	515
16	1	1	1112	419.65
17	1	1	1112	450.25
18	1	1	1112	496.2
19	1	1	1112	476.25
20	1	1	1112	545.65
21	1	1	1112	451.9
22	1	1	1112	391.75
23	1	1	1112	488.65
24	1	1	1112	387.95
25	1	1	1112	489.25
26	1	1	1112	424.75
27	1	1	1112	535.15
28	1	1	1112	510.9
29	1	1	1112	442.2
30	1	1	1112	509.35
31	1	1	1112	558.25
32	1	1	1112	478.7
33	1	1	1112	429.65
34	1	1	1112	552.75
35	1	1	1112	338.55
36	1	1	1112	493.2
37	1	1	1112	537.05
38	1	1	1112	633.75
39	1	1	1112	484.1
40	1	1	1112	437.5
41	1	1	1112	464.95
42	1	1	1112	466.5
43	1	1	1112	467
44	1	1	1112	338.2
45	1	1	1112	425.15
46	1	1	1112	457.3
47	1	1	1112	633.2
48	1	1	1112	430.35
1	1	1	1113	491.15
2	1	1	1113	390.05
3	1	1	1113	427.9
4	1	1	1113	348.3
5	1	1	1113	477.3
6	1	1	1113	546.7
7	1	1	1113	522.65
8	1	1	1113	403.1
9	1	1	1113	431.55
10	1	1	1113	349.25
11	1	1	1113	472.25
12	1	1	1113	384.55
13	1	1	1113	383.6
14	1	1	1113	382.15
15	1	1	1113	404.75
16	1	1	1113	444.6
17	1	1	1113	426.45
18	1	1	1113	487.4
19	1	1	1113	438.15
20	1	1	1113	440.9
21	1	1	1113	485.3
22	1	1	1113	471.25
23	1	1	1113	436.2
24	1	1	1113	483.05
25	1	1	1113	525.7
26	1	1	1113	490.95
27	1	1	1113	459.55
28	1	1	1113	392.9
29	1	1	1113	319.2
30	1	1	1113	368.95
31	1	1	1113	535.9
32	1	1	1113	363.85
33	1	1	1113	408.15
34	1	1	1113	476.4
35	1	1	1113	393.55
36	1	1	1113	453.45
37	1	1	1113	454.95
38	1	1	1113	345.9
39	1	1	1113	477.8
40	1	1	1113	368.3
41	1	1	1113	428.85
42	1	1	1113	401.05
43	1	1	1113	448.5
44	1	1	1113	441.8
45	1	1	1113	465.25
46	1	1	1113	422.5
47	1	1	1113	441.25
48	1	1	1113	411.55
1	1	1	1114	546.45
2	1	1	1114	546.3
3	1	1	1114	537.95
4	1	1	1114	575.25
5	1	1	1114	468.1
6	1	1	1114	524.8
7	1	1	1114	572.1
8	1	1	1114	602.7
9	1	1	1114	529.15
10	1	1	1114	422.2
11	1	1	1114	627.7
12	1	1	1114	585.05
13	1	1	1114	575.7
14	1	1	1114	464.8
15	1	1	1114	506.9
16	1	1	1114	419.15
17	1	1	1114	494.7
18	1	1	1114	511.15
19	1	1	1114	489.6
20	1	1	1114	531.7
21	1	1	1114	447.85
22	1	1	1114	490.95
23	1	1	1114	553.9
24	1	1	1114	478.05
25	1	1	1114	471.05
26	1	1	1114	603.6
27	1	1	1114	496.7
28	1	1	1114	518.5
29	1	1	1114	617.5
30	1	1	1114	534.35
31	1	1	1114	437
32	1	1	1114	646.55
33	1	1	1114	535.3
34	1	1	1114	546.75
35	1	1	1114	531.35
36	1	1	1114	532.25
37	1	1	1114	598.25
38	1	1	1114	661.9
39	1	1	1114	559.2
40	1	1	1114	478.15
41	1	1	1114	530.15
42	1	1	1114	560.8
43	1	1	1114	487.05
44	1	1	1114	502.1
45	1	1	1114	466.8
46	1	1	1114	408.05
47	1	1	1114	464.05
48	1	1	1114	473
1	1	1	1115	637.4
2	1	1	1115	486
3	1	1	1115	496.1
4	1	1	1115	622.45
5	1	1	1115	635.2
6	1	1	1115	662.6
7	1	1	1115	634.6
8	1	1	1115	544
9	1	1	1115	589.85
10	1	1	1115	553.95
11	1	1	1115	550.9
12	1	1	1115	525.75
13	1	1	1115	555.6
14	1	1	1115	563.7
15	1	1	1115	490.15
16	1	1	1115	504.45
17	1	1	1115	479.9
18	1	1	1115	497
19	1	1	1115	504.1
20	1	1	1115	441.4
21	1	1	1115	570.85
22	1	1	1115	576.2
23	1	1	1115	535.45
24	1	1	1115	631.5
25	1	1	1115	443.3
26	1	1	1115	584.05
27	1	1	1115	440.3
28	1	1	1115	473.25
29	1	1	1115	426.5
30	1	1	1115	484.4
31	1	1	1115	442.2
32	1	1	1115	434.55
33	1	1	1115	452.75
34	1	1	1115	549.25
35	1	1	1115	516.7
36	1	1	1115	447.95
37	1	1	1115	451.9
38	1	1	1115	374.45
39	1	1	1115	590.2
40	1	1	1115	430.1
41	1	1	1115	444.6
42	1	1	1115	450.75
43	1	1	1115	410.5
44	1	1	1115	415.9
45	1	1	1115	486.75
46	1	1	1115	481.9
47	1	1	1115	603.2
48	1	1	1115	507
1	1	1	1116	713.6
2	1	1	1116	700.5
3	1	1	1116	878.1
4	1	1	1116	826.3
5	1	1	1116	660.6
6	1	1	1116	1009.45
7	1	1	1116	664.75
8	1	1	1116	823.35
9	1	1	1116	701.7
10	1	1	1116	655
11	1	1	1116	784
12	1	1	1116	785.3
13	1	1	1116	568.5
14	1	1	1116	750.85
15	1	1	1116	708.1
16	1	1	1116	628.1
17	1	1	1116	620.9
18	1	1	1116	529.8
19	1	1	1116	630.35
20	1	1	1116	559.1
21	1	1	1116	560.65
22	1	1	1116	731.2
23	1	1	1116	802.6
24	1	1	1116	NaN
25	1	1	1116	633.1
26	1	1	1116	637.8
27	1	1	1116	555.45
28	1	1	1116	1055.6
29	1	1	1116	856.1
30	1	1	1116	653.3
31	1	1	1116	521.65
32	1	1	1116	587.5
33	1	1	1116	608.2
34	1	1	1116	557.1
35	1	1	1116	850.5
36	1	1	1116	596.2
37	1	1	1116	555.4
38	1	1	1116	715.85
39	1	1	1116	666.3
40	1	1	1116	747
41	1	1	1116	1360.1
42	1	1	1116	687.2
43	1	1	1116	NaN
44	1	1	1116	760
45	1	1	1116	604.2
46	1	1	1116	853.75
47	1	1	1116	879.2
48	1	1	1116	823.15
1	1	1	1117	933.2
2	1	1	1117	NaN
3	1	1	1117	858.7
4	1	1	1117	625.35
5	1	1	1117	658.3
6	1	1	1117	NaN
7	1	1	1117	559.7
8	1	1	1117	659.7
9	1	1	1117	835
10	1	1	1117	492.8
11	1	1	1117	586.9
12	1	1	1117	407.4
13	1	1	1117	549.1
14	1	1	1117	483.7
15	1	1	1117	536.65
16	1	1	1117	525.7
17	1	1	1117	647.6
18	1	1	1117	529.4
19	1	1	1117	579.4
20	1	1	1117	689.7
21	1	1	1117	536.6
22	1	1	1117	635.35
23	1	1	1117	561.35
24	1	1	1117	514.8
25	1	1	1117	485.2
26	1	1	1117	476.4
27	1	1	1117	537.9
28	1	1	1117	483.3
29	1	1	1117	711.7
30	1	1	1117	514.2
31	1	1	1117	665.1
32	1	1	1117	428.2
33	1	1	1117	675.75
34	1	1	1117	486
35	1	1	1117	651.1
36	1	1	1117	550.6
37	1	1	1117	500.1
38	1	1	1117	641.25
39	1	1	1117	507.6
40	1	1	1117	513
41	1	1	1117	627.5
42	1	1	1117	623.7
43	1	1	1117	553.8
44	1	1	1117	488.9
45	1	1	1117	624.3
46	1	1	1117	714.3
47	1	1	1117	681.2
48	1	1	1117	585
1	1	1	1120	452.95
2	1	1	1120	459.6
3	1	1	1120	326.4
4	1	1	1120	407.9
5	1	1	1120	449.9
6	1	1	1120	538.1
7	1	1	1120	511.8
8	1	1	1120	448.65
9	1	1	1120	474.45
10	1	1	1120	407.8
11	1	1	1120	434.25
12	1	1	1120	415
13	1	1	1120	424.95
14	1	1	1120	360.05
15	1	1	1120	346
16	1	1	1120	347.2
17	1	1	1120	358.3
18	1	1	1120	416.3
19	1	1	1120	349
20	1	1	1120	320.95
21	1	1	1120	402.45
22	1	1	1120	336.4
23	1	1	1120	404.9
24	1	1	1120	371.2
25	1	1	1120	394.15
26	1	1	1120	377.25
27	1	1	1120	453
28	1	1	1120	372.85
29	1	1	1120	430.75
30	1	1	1120	416.85
31	1	1	1120	357.9
32	1	1	1120	421.1
33	1	1	1120	438.05
34	1	1	1120	392.75
35	1	1	1120	395.5
36	1	1	1120	403.25
37	1	1	1120	383.9
38	1	1	1120	393.95
39	1	1	1120	483.8
40	1	1	1120	430.2
41	1	1	1120	482.65
42	1	1	1120	402.9
43	1	1	1120	474.4
44	1	1	1120	397.4
45	1	1	1120	375.4
46	1	1	1120	375.25
47	1	1	1120	331.6
48	1	1	1120	419.1
1	1	1	1121	574.4
2	1	1	1121	635.4
3	1	1	1121	595.4
4	1	1	1121	518.65
5	1	1	1121	728.4
6	1	1	1121	575.7
7	1	1	1121	503.35
8	1	1	1121	470.2
9	1	1	1121	625.1
10	1	1	1121	542.75
11	1	1	1121	484.5
12	1	1	1121	644.15
13	1	1	1121	538.3
14	1	1	1121	616
15	1	1	1121	498.35
16	1	1	1121	561.1
17	1	1	1121	470.05
18	1	1	1121	482.45
19	1	1	1121	538.65
20	1	1	1121	460.45
21	1	1	1121	536.7
22	1	1	1121	581.2
23	1	1	1121	598.25
24	1	1	1121	474.2
25	1	1	1121	434.95
26	1	1	1121	462.5
27	1	1	1121	554.6
28	1	1	1121	582.2
29	1	1	1121	550.7
30	1	1	1121	498.8
31	1	1	1121	699.9
32	1	1	1121	477.9
33	1	1	1121	451.25
34	1	1	1121	508.4
35	1	1	1121	563.35
36	1	1	1121	474.55
37	1	1	1121	486.7
38	1	1	1121	461.75
39	1	1	1121	525.4
40	1	1	1121	538.05
41	1	1	1121	462.35
42	1	1	1121	460.1
43	1	1	1121	446.7
44	1	1	1121	429.8
45	1	1	1121	420.35
46	1	1	1121	447.6
47	1	1	1121	416.35
48	1	1	1121	659.1
1	1	1	1122	428
2	1	1	1122	382.85
3	1	1	1122	338.7
4	1	1	1122	476.7
5	1	1	1122	421.35
6	1	1	1122	433.9
7	1	1	1122	327.5
8	1	1	1122	378.8
9	1	1	1122	412.8
10	1	1	1122	412.9
11	1	1	1122	389.4
12	1	1	1122	385.6
13	1	1	1122	419.3
14	1	1	1122	404.6
15	1	1	1122	402
16	1	1	1122	335.2
17	1	1	1122	292.2
18	1	1	1122	336
19	1	1	1122	340.6
20	1	1	1122	395.15
21	1	1	1122	119.3
22	1	1	1122	462.9
23	1	1	1122	313.1
24	1	1	1122	179.3
25	1	1	1122	325.4
26	1	1	1122	353.5
27	1	1	1122	349.3
28	1	1	1122	712.4
29	1	1	1122	429.2
30	1	1	1122	NaN
31	1	1	1122	362.1
32	1	1	1122	295.2
33	1	1	1122	446.8
34	1	1	1122	339.2
35	1	1	1122	304.8
36	1	1	1122	NaN
37	1	1	1122	NaN
38	1	1	1122	NaN
39	1	1	1122	312.5
40	1	1	1122	NaN
41	1	1	1122	NaN
42	1	1	1122	NaN
43	1	1	1122	421.6
44	1	1	1122	NaN
45	1	1	1122	340.6
46	1	1	1122	117.1
47	1	1	1122	NaN
48	1	1	1122	NaN
1	1	1	1124	374.95
2	1	1	1124	391.15
3	1	1	1124	462
4	1	1	1124	346.95
5	1	1	1124	391.4
6	1	1	1124	378.65
7	1	1	1124	483.85
8	1	1	1124	480.95
9	1	1	1124	502.85
10	1	1	1124	267.95
11	1	1	1124	563.45
12	1	1	1124	325.15
13	1	1	1124	356.45
14	1	1	1124	394.1
15	1	1	1124	346.45
16	1	1	1124	337.5
17	1	1	1124	283.5
18	1	1	1124	402.2
19	1	1	1124	297.75
20	1	1	1124	364.1
21	1	1	1124	339.65
22	1	1	1124	348.7
23	1	1	1124	488.3
24	1	1	1124	424.3
25	1	1	1124	386.95
26	1	1	1124	335.2
27	1	1	1124	447.7
28	1	1	1124	419.65
29	1	1	1124	265.9
30	1	1	1124	320.3
31	1	1	1124	366.3
32	1	1	1124	434.75
33	1	1	1124	423.35
34	1	1	1124	414.3
35	1	1	1124	358.5
36	1	1	1124	320.95
37	1	1	1124	335.3
38	1	1	1124	325.15
39	1	1	1124	438.65
40	1	1	1124	270.65
41	1	1	1124	361.2
42	1	1	1124	NaN
43	1	1	1124	494.45
44	1	1	1124	260.65
45	1	1	1124	293.95
46	1	1	1124	539
47	1	1	1124	483.3
48	1	1	1124	312.05
1	2	1	1004	664.65
2	2	1	1004	735.6
3	2	1	1004	750.8
4	2	1	1004	677.95
5	2	1	1004	829.15
6	2	1	1004	838.3
7	2	1	1004	740.05
8	2	1	1004	795.7
9	2	1	1004	734.6
10	2	1	1004	707.4
11	2	1	1004	697.65
12	2	1	1004	778.85
13	2	1	1004	666.25
14	2	1	1004	779.15
15	2	1	1004	635.85
16	2	1	1004	653.35
17	2	1	1004	735
18	2	1	1004	687.1
19	2	1	1004	676.2
20	2	1	1004	692.35
21	2	1	1004	719.4
22	2	1	1004	608.9
23	2	1	1004	648.75
24	2	1	1004	714.5
25	2	1	1004	658.5
26	2	1	1004	656.95
27	2	1	1004	691.35
28	2	1	1004	632.1
29	2	1	1004	781.35
30	2	1	1004	797.95
31	2	1	1004	683.05
32	2	1	1004	554.15
33	2	1	1004	591.5
34	2	1	1004	511
35	2	1	1004	542.4
36	2	1	1004	664.2
37	2	1	1004	658.8
38	2	1	1004	580.45
39	2	1	1004	739.9
40	2	1	1004	674.65
41	2	1	1004	555.4
42	2	1	1004	755.3
43	2	1	1004	648.35
44	2	1	1004	722.6
45	2	1	1004	635.05
46	2	1	1004	696.6
47	2	1	1004	738.95
48	2	1	1004	787.45
1	2	1	1007	722.7
2	2	1	1007	758.9
3	2	1	1007	790.1
4	2	1	1007	682.15
5	2	1	1007	702
6	2	1	1007	775.1
7	2	1	1007	574.85
8	2	1	1007	566.5
9	2	1	1007	669.65
10	2	1	1007	610.75
11	2	1	1007	729
12	2	1	1007	693.8
13	2	1	1007	805.9
14	2	1	1007	618.7
15	2	1	1007	642.6
16	2	1	1007	666.35
17	2	1	1007	844.6
18	2	1	1007	717.95
19	2	1	1007	900.6
20	2	1	1007	702.75
21	2	1	1007	657
22	2	1	1007	838.5
23	2	1	1007	829.95
24	2	1	1007	596.5
25	2	1	1007	669.3
26	2	1	1007	565.35
27	2	1	1007	677.95
28	2	1	1007	614.9
29	2	1	1007	612.65
30	2	1	1007	697.7
31	2	1	1007	593.95
32	2	1	1007	811.2
33	2	1	1007	884.9
34	2	1	1007	939.25
35	2	1	1007	764.3
36	2	1	1007	714.9
37	2	1	1007	818.05
38	2	1	1007	888
39	2	1	1007	682.05
40	2	1	1007	785.6
41	2	1	1007	708.55
42	2	1	1007	664.45
43	2	1	1007	689.2
44	2	1	1007	786.4
45	2	1	1007	700.65
46	2	1	1007	570
47	2	1	1007	872.95
48	2	1	1007	733.4
1	2	1	1009	369.1
2	2	1	1009	549.2
3	2	1	1009	472.75
4	2	1	1009	656.35
5	2	1	1009	523.5
6	2	1	1009	559.55
7	2	1	1009	502.4
8	2	1	1009	536.1
9	2	1	1009	512.15
10	2	1	1009	450.8
11	2	1	1009	533.35
12	2	1	1009	446.15
13	2	1	1009	495.4
14	2	1	1009	490.3
15	2	1	1009	507.2
16	2	1	1009	504.2
17	2	1	1009	390.35
18	2	1	1009	407.2
19	2	1	1009	571.85
20	2	1	1009	530.45
21	2	1	1009	494.7
22	2	1	1009	504.8
23	2	1	1009	500.2
24	2	1	1009	573.3
25	2	1	1009	523.6
26	2	1	1009	492.6
27	2	1	1009	439.1
28	2	1	1009	392.1
29	2	1	1009	513.25
30	2	1	1009	454.4
31	2	1	1009	522.6
32	2	1	1009	496.75
33	2	1	1009	458.15
34	2	1	1009	431.45
35	2	1	1009	470.85
36	2	1	1009	438.1
37	2	1	1009	575.9
38	2	1	1009	495.6
39	2	1	1009	595.65
40	2	1	1009	563.05
41	2	1	1009	502.7
42	2	1	1009	495.9
43	2	1	1009	469.7
44	2	1	1009	524.5
45	2	1	1009	500.4
46	2	1	1009	608.65
47	2	1	1009	536.55
48	2	1	1009	466.25
1	2	1	1010	575.9
2	2	1	1010	549.35
3	2	1	1010	474.8
4	2	1	1010	581.9
5	2	1	1010	504.95
6	2	1	1010	510.7
7	2	1	1010	453.2
8	2	1	1010	545.9
9	2	1	1010	517.55
10	2	1	1010	501.45
11	2	1	1010	586.2
12	2	1	1010	540.6
13	2	1	1010	550.6
14	2	1	1010	512.65
15	2	1	1010	472.85
16	2	1	1010	570.05
17	2	1	1010	489
18	2	1	1010	521.7
19	2	1	1010	460.7
20	2	1	1010	482.8
21	2	1	1010	550.35
22	2	1	1010	528.55
23	2	1	1010	476.4
24	2	1	1010	553.35
25	2	1	1010	NaN
26	2	1	1010	612.15
27	2	1	1010	530.75
28	2	1	1010	595.2
29	2	1	1010	503.15
30	2	1	1010	545.5
31	2	1	1010	483.8
32	2	1	1010	587.3
33	2	1	1010	547.3
34	2	1	1010	585.65
35	2	1	1010	522.2
36	2	1	1010	594.5
37	2	1	1010	525.15
38	2	1	1010	523.65
39	2	1	1010	598.45
40	2	1	1010	552.05
41	2	1	1010	566.4
42	2	1	1010	549.15
43	2	1	1010	545
44	2	1	1010	556.8
45	2	1	1010	555.3
46	2	1	1010	547.75
47	2	1	1010	497.05
48	2	1	1010	480.75
1	2	1	1013	732.5
2	2	1	1013	842.55
3	2	1	1013	877.5
4	2	1	1013	655.65
5	2	1	1013	728.5
6	2	1	1013	856.45
7	2	1	1013	741
8	2	1	1013	693.6
9	2	1	1013	754.6
10	2	1	1013	547.7
11	2	1	1013	533.15
12	2	1	1013	675.55
13	2	1	1013	654.8
14	2	1	1013	533.6
15	2	1	1013	642.2
16	2	1	1013	606.7
17	2	1	1013	704.35
18	2	1	1013	656.7
19	2	1	1013	529.9
20	2	1	1013	681.5
21	2	1	1013	574.1
22	2	1	1013	541.6
23	2	1	1013	646.05
24	2	1	1013	821.75
25	2	1	1013	601.85
26	2	1	1013	786.7
27	2	1	1013	487.45
28	2	1	1013	558.3
29	2	1	1013	518.85
30	2	1	1013	677.95
31	2	1	1013	880.05
32	2	1	1013	722.55
33	2	1	1013	665.45
34	2	1	1013	841.95
35	2	1	1013	472.45
36	2	1	1013	585.05
37	2	1	1013	580.95
38	2	1	1013	519.55
39	2	1	1013	741.4
40	2	1	1013	647.85
41	2	1	1013	556.3
42	2	1	1013	592.1
43	2	1	1013	457.8
44	2	1	1013	494.9
45	2	1	1013	736.15
46	2	1	1013	430.95
47	2	1	1013	610.15
48	2	1	1013	762.3
1	2	1	1014	474.1
2	2	1	1014	651.55
3	2	1	1014	605.5
4	2	1	1014	669.5
5	2	1	1014	543.05
6	2	1	1014	593.7
7	2	1	1014	662.1
8	2	1	1014	685.9
9	2	1	1014	501.95
10	2	1	1014	561.9
11	2	1	1014	531.5
12	2	1	1014	603.5
13	2	1	1014	543.65
14	2	1	1014	630.75
15	2	1	1014	524.05
16	2	1	1014	628.25
17	2	1	1014	495.4
18	2	1	1014	488.65
19	2	1	1014	564.55
20	2	1	1014	471.45
21	2	1	1014	519.05
22	2	1	1014	575.4
23	2	1	1014	461.4
24	2	1	1014	553.25
25	2	1	1014	555
26	2	1	1014	478.6
27	2	1	1014	602.6
28	2	1	1014	548.3
29	2	1	1014	435
30	2	1	1014	418.2
31	2	1	1014	616.45
32	2	1	1014	544.3
33	2	1	1014	530.95
34	2	1	1014	845.15
35	2	1	1014	554.8
36	2	1	1014	447
37	2	1	1014	463.05
38	2	1	1014	485.7
39	2	1	1014	770.3
40	2	1	1014	748.4
41	2	1	1014	468.65
42	2	1	1014	611.05
43	2	1	1014	441.45
44	2	1	1014	599.3
45	2	1	1014	672.6
46	2	1	1014	529.1
47	2	1	1014	490.25
48	2	1	1014	593.35
1	2	1	1015	714.55
2	2	1	1015	706.95
3	2	1	1015	752.45
4	2	1	1015	785.5
5	2	1	1015	872.9
6	2	1	1015	639.5
7	2	1	1015	585.45
8	2	1	1015	707
9	2	1	1015	525.5
10	2	1	1015	733.85
11	2	1	1015	1000.35
12	2	1	1015	645
13	2	1	1015	789.05
14	2	1	1015	954.8
15	2	1	1015	815.1
16	2	1	1015	753.15
17	2	1	1015	720.3
18	2	1	1015	872.4
19	2	1	1015	847.75
20	2	1	1015	940.05
21	2	1	1015	837.25
22	2	1	1015	821.1
23	2	1	1015	754.95
24	2	1	1015	897.1
25	2	1	1015	701.8
26	2	1	1015	726.8
27	2	1	1015	640.2
28	2	1	1015	589.65
29	2	1	1015	619.65
30	2	1	1015	719.25
31	2	1	1015	731.15
32	2	1	1015	667.7
33	2	1	1015	547.1
34	2	1	1015	672.5
35	2	1	1015	790.05
36	2	1	1015	926.25
37	2	1	1015	928.65
38	2	1	1015	715.05
39	2	1	1015	474.5
40	2	1	1015	808.4
41	2	1	1015	729.9
42	2	1	1015	637.4
43	2	1	1015	561.6
44	2	1	1015	577.75
45	2	1	1015	551.6
46	2	1	1015	650.15
47	2	1	1015	990.1
48	2	1	1015	653
1	2	1	1016	791.5
2	2	1	1016	587.45
3	2	1	1016	562.65
4	2	1	1016	570.8
5	2	1	1016	577.35
6	2	1	1016	531.9
7	2	1	1016	628
8	2	1	1016	512.15
9	2	1	1016	637.95
10	2	1	1016	586.35
11	2	1	1016	646.4
12	2	1	1016	619.95
13	2	1	1016	546.5
14	2	1	1016	591.6
15	2	1	1016	603.6
16	2	1	1016	684.5
17	2	1	1016	565.9
18	2	1	1016	541.95
19	2	1	1016	571
20	2	1	1016	617.95
21	2	1	1016	648.05
22	2	1	1016	606
23	2	1	1016	552.7
24	2	1	1016	618.6
25	2	1	1016	584
26	2	1	1016	604.8
27	2	1	1016	575.9
28	2	1	1016	621.35
29	2	1	1016	660.5
30	2	1	1016	651.3
31	2	1	1016	747.8
32	2	1	1016	596.15
33	2	1	1016	586.8
34	2	1	1016	695.2
35	2	1	1016	640.1
36	2	1	1016	591.6
37	2	1	1016	564.2
38	2	1	1016	575.45
39	2	1	1016	540.4
40	2	1	1016	620.35
41	2	1	1016	666.25
42	2	1	1016	588.45
43	2	1	1016	590.05
44	2	1	1016	669.15
45	2	1	1016	603.5
46	2	1	1016	516.35
47	2	1	1016	621
48	2	1	1016	601.45
1	2	1	1017	592.1
2	2	1	1017	644.65
3	2	1	1017	651.3
4	2	1	1017	658.9
5	2	1	1017	709.7
6	2	1	1017	728.1
7	2	1	1017	532.1
8	2	1	1017	627.8
9	2	1	1017	752.1
10	2	1	1017	688
11	2	1	1017	641.1
12	2	1	1017	367.1
13	2	1	1017	471.15
14	2	1	1017	391.15
15	2	1	1017	466.5
16	2	1	1017	583.65
17	2	1	1017	446
18	2	1	1017	695.75
19	2	1	1017	548.15
20	2	1	1017	634.15
21	2	1	1017	619.65
22	2	1	1017	449.8
23	2	1	1017	689.5
24	2	1	1017	607.25
25	2	1	1017	565.8
26	2	1	1017	582.9
27	2	1	1017	562.85
28	2	1	1017	614.55
29	2	1	1017	573.75
30	2	1	1017	542.15
31	2	1	1017	526.25
32	2	1	1017	579.75
33	2	1	1017	463.15
34	2	1	1017	411.45
35	2	1	1017	511.5
36	2	1	1017	466.3
37	2	1	1017	483.15
38	2	1	1017	387.9
39	2	1	1017	473.65
40	2	1	1017	501
41	2	1	1017	410
42	2	1	1017	464.95
43	2	1	1017	638.75
44	2	1	1017	582.05
45	2	1	1017	616.45
46	2	1	1017	490.1
47	2	1	1017	495.4
48	2	1	1017	405
1	2	1	1019	591.6
2	2	1	1019	341.8
3	2	1	1019	494.05
4	2	1	1019	471.6
5	2	1	1019	357.25
6	2	1	1019	459.8
7	2	1	1019	415.55
8	2	1	1019	530.2
9	2	1	1019	406.7
10	2	1	1019	500.9
11	2	1	1019	443.3
12	2	1	1019	493.8
13	2	1	1019	475.75
14	2	1	1019	467.2
15	2	1	1019	494.4
16	2	1	1019	609
17	2	1	1019	436.5
18	2	1	1019	416.2
19	2	1	1019	446.8
20	2	1	1019	480.45
21	2	1	1019	458.2
22	2	1	1019	458.55
23	2	1	1019	471.35
24	2	1	1019	606.75
25	2	1	1019	457.75
26	2	1	1019	440.05
27	2	1	1019	444.4
28	2	1	1019	488
29	2	1	1019	500.9
30	2	1	1019	486.2
31	2	1	1019	430.7
[truncated: 4,145 more rows]
