# Supplementary material for: Integrating when and what information in the left parietal lobe allows language rule generalization
Source: PLoS Biol. 2020 Nov 2;18(11):e3000895. doi: 10.1371/journal.pbio.3000895 (PMC7660506; doi:10.1371/journal.pbio.3000895)
Supplement: S3 Data — (XLSX) [file pbio.3000895.s013.xlsx]

## Sheet: S3_Data
suje	order	rTMS_POz_r_p	rTMS_POz_r_u	rTMS_POz_i_p	rTMS_POz_i_u	rTMS_lPL_r_p	rTMS_lPL_r_u	rTMS_lPL_i_p	rTMS_lPL_i_u	rTMS_POz_r	rTMS_lPL_r	rTMS_lPL_i	rTMS_POz_i	rTMS_POz_u	rTMS_lPL_u	rTMS_lPL_p	rTMS_POz_p
2	2	411.13	456.045	427.696	452.913	442.292	424.792	436.5	437.435	433.588	433.542	436.967	440.304	454.479	431.113	439.396	419.413
4	1	411	431.174	446.087	420.208	425.136	393.391	398.263	471.136	421.087	409.264	434.7	433.148	425.691	432.264	411.7	428.543
5	1	380.458	382.708	386.783	400.043	403.227	400.273	395.458	406.333	381.583	401.75	400.896	393.413	391.376	403.303	399.343	383.62
6	2	446.458	473.955	472.391	479.565	441	478.895	482.583	511	460.206	459.947	496.792	475.978	476.76	494.947	461.792	459.425
8	2	384.583	392.167	403.833	390.565	382.375	399.522	407.542	395.792	388.375	390.948	401.667	397.199	391.366	397.657	394.958	394.208
11	1	441.909	447.682	470.789	443.182	500.05	471.842	503.25	499.105	444.795	485.946	501.178	456.986	445.432	485.474	501.65	456.349
12	2	438.429	453.182	434.261	424.429	467.083	443.909	493.571	468.208	445.805	455.496	480.89	429.345	438.805	456.059	480.327	436.345
13	2	356.739	416.917	367.583	421.909	364.875	406.217	390.739	436.304	386.828	385.546	413.522	394.746	419.413	421.261	377.807	362.161
14	1	463.682	483.846	468.13	513.389	461.875	521.176	511.174	538.857	473.764	491.526	525.016	490.76	498.618	530.017	486.524	465.906
16	1	412.737	444.889	481.273	481.182	521.526	473.316	483.5	568.682	428.813	497.421	526.091	481.227	463.035	520.999	502.513	447.005
17	1	395.455	412.292	393.333	419.87	405.125	438.957	409.458	425.864	403.873	422.041	417.661	406.601	416.081	432.41	407.292	394.394
19	2	410	436.043	434.783	441.478	418	433.7	431.375	440.6	423.022	425.85	435.988	438.13	438.761	437.15	424.688	422.391
20	1	385.952	387.955	395.318	398.739	414.087	395.043	420.632	397.435	386.953	404.565	409.033	397.029	393.347	396.239	417.359	390.635
21	2	337.864	377.5	330.833	384.667	375.958	387.087	364.458	403	357.682	381.523	383.729	357.75	381.083	395.043	370.208	334.348
22	2	346.111	365.458	363.667	352.261	313.818	327.35	319.095	361	355.785	320.584	340.048	357.964	358.86	344.175	316.457	354.889
23	1	392.286	410.542	425.045	464.19	430.458	409.182	458.857	468.273	401.414	419.82	463.565	444.618	437.366	438.727	444.658	408.666
24	1	469.438	507.632	520.222	510.583	573.692	535.385	571.333	599.231	488.535	554.538	585.282	515.403	509.107	567.308	572.513	494.83
25	2	340.435	363.087	319	354.455	363.833	352.478	348.417	361.25	351.761	358.156	354.833	336.727	358.771	356.864	356.125	329.717
26	2	346.667	415.333	379.333	410	311	356.692	370.2	433.692	381	333.846	401.946	394.667	412.667	395.192	340.6	363
27	1	414.818	405.842	450.609	432.55	494.955	428.136	475.6	447.789	410.33	461.545	461.695	441.579	419.196	437.963	485.277	432.713
