# Supplementary material for: Integrating when and what information in the left parietal lobe allows language rule generalization
Source: PLoS Biol. 2020 Nov 2;18(11):e3000895. doi: 10.1371/journal.pbio.3000895 (PMC7660506; doi:10.1371/journal.pbio.3000895)
Supplement: S4 Data — (XLSX) [file pbio.3000895.s014.xlsx]

## Sheet: Session1_Part1_Controls
subject	order	NR_R	TNT	trial	rt
1004	1	1	1	1	NaN
1004	1	1	1	2	572.7
1004	1	1	1	3	755
1004	1	1	1	4	816.5
1004	1	1	1	5	742.5
1004	1	1	1	6	711.4
1004	1	1	1	7	584.9
1004	1	1	1	8	672
1004	1	1	1	9	NaN
1004	1	1	1	10	579
1004	1	1	1	11	599.6
1004	1	1	1	12	549.7
1004	1	1	1	13	532.6
1004	1	1	1	14	445.1
1004	1	1	1	15	735.8
1004	1	1	1	16	724.6
1004	1	1	1	17	603.7
1004	1	1	1	18	560.3
1004	1	1	1	19	586.8
1004	1	1	1	20	547.2
1004	1	1	1	21	650.6
1004	1	1	1	22	610.1
1004	1	1	1	23	599.9
1004	1	1	1	24	644.4
1004	1	1	1	25	717.8
1004	1	1	1	26	637.2
1004	1	1	1	27	644.9
1004	1	1	1	28	687.6
1004	1	1	1	29	673
1004	1	1	1	30	690.9
1004	1	1	1	31	519.4
1004	1	1	1	32	494.9
1004	1	1	1	33	717.8
1004	1	1	1	34	508.2
1004	1	1	1	35	552.8
1004	1	1	1	36	589.8
1004	1	1	1	37	546.9
1004	1	1	1	38	507.5
1004	1	1	1	39	511.7
1004	1	1	1	40	460.5
1004	1	1	1	41	439.4
1004	1	1	1	42	529.1
1004	1	1	1	43	593
1004	1	1	1	44	714.2
1004	1	1	1	45	566
1004	1	1	1	46	643
1004	1	1	1	47	726.1
1004	1	1	1	48	633.6
1004	1	1	2	1	NaN
1004	1	1	2	2	NaN
1004	1	1	2	3	NaN
1004	1	1	2	4	NaN
1004	1	1	2	5	NaN
1004	1	1	2	6	NaN
1004	1	1	2	7	NaN
1004	1	1	2	8	NaN
1004	1	1	2	9	NaN
1004	1	1	2	10	NaN
1004	1	1	2	11	NaN
1004	1	1	2	12	NaN
1004	1	1	2	13	NaN
1004	1	1	2	14	NaN
1004	1	1	2	15	NaN
1004	1	1	2	16	NaN
1004	1	1	2	17	NaN
1004	1	1	2	18	NaN
1004	1	1	2	19	NaN
1004	1	1	2	20	NaN
1004	1	1	2	21	NaN
1004	1	1	2	22	NaN
1004	1	1	2	23	664.5
1004	1	1	2	24	668.5
1004	1	1	2	25	867.3
1004	1	1	2	26	654.3
1004	1	1	2	27	868.7
1004	1	1	2	28	683.3
1004	1	1	2	29	689.7
1004	1	1	2	30	624.8
1004	1	1	2	31	592.1
1004	1	1	2	32	748.6
1004	1	1	2	33	637.3
1004	1	1	2	34	740.1
1004	1	1	2	35	NaN
1004	1	1	2	36	735.4
1004	1	1	2	37	604.8
1004	1	1	2	38	684.1
1004	1	1	2	39	613.2
1004	1	1	2	40	564.1
1004	1	1	2	41	481.3
1004	1	1	2	42	565.8
1004	1	1	2	43	932.8
1004	1	1	2	44	634
1004	1	1	2	45	805.8
1004	1	1	2	46	786.7
1004	1	1	2	47	667.1
1004	1	1	2	48	984.5
1004	1	2	1	1	641.1
1004	1	2	1	2	619.9
1004	1	2	1	3	590
1004	1	2	1	4	601.7
1004	1	2	1	5	599.9
1004	1	2	1	6	636.8
1004	1	2	1	7	672.4
1004	1	2	1	8	558.9
1004	1	2	1	9	658.5
1004	1	2	1	10	675
1004	1	2	1	11	750
1004	1	2	1	12	624.1
1004	1	2	1	13	706.4
1004	1	2	1	14	617.8
1004	1	2	1	15	568.7
1004	1	2	1	16	644.8
1004	1	2	1	17	737.3
1004	1	2	1	18	585
1004	1	2	1	19	599.6
1004	1	2	1	20	763
1004	1	2	1	21	NaN
1004	1	2	1	22	657.4
1004	1	2	1	23	546.1
1004	1	2	1	24	572.4
1004	1	2	1	25	631.7
1004	1	2	1	26	624
1004	1	2	1	27	556.4
1004	1	2	1	28	498.3
1004	1	2	1	29	566.1
1004	1	2	1	30	550.1
1004	1	2	1	31	570
1004	1	2	1	32	580.8
1004	1	2	1	33	726
1004	1	2	1	34	635
1004	1	2	1	35	577.5
1004	1	2	1	36	599
1004	1	2	1	37	654.5
1004	1	2	1	38	534.1
1004	1	2	1	39	459.2
1004	1	2	1	40	525.6
1004	1	2	1	41	539.5
1004	1	2	1	42	473.3
1004	1	2	1	43	481.4
1004	1	2	1	44	677.7
1004	1	2	1	45	524
1004	1	2	1	46	546.2
1004	1	2	1	47	572.6
1004	1	2	1	48	544.7
1004	1	2	2	1	927
1004	1	2	2	2	815.6
1004	1	2	2	3	886.3
1004	1	2	2	4	781.4
1004	1	2	2	5	858.7
1004	1	2	2	6	722.5
1004	1	2	2	7	943.7
1004	1	2	2	8	786.8
1004	1	2	2	9	742.6
1004	1	2	2	10	672.5
1004	1	2	2	11	768.6
1004	1	2	2	12	788.4
1004	1	2	2	13	612.4
1004	1	2	2	14	841.6
1004	1	2	2	15	1222.8
1004	1	2	2	16	850.2
1004	1	2	2	17	616.2
1004	1	2	2	18	NaN
1004	1	2	2	19	NaN
1004	1	2	2	20	711
1004	1	2	2	21	947.9
1004	1	2	2	22	1003.7
1004	1	2	2	23	NaN
1004	1	2	2	24	643.1
1004	1	2	2	25	708.9
1004	1	2	2	26	626.7
1004	1	2	2	27	749.5
1004	1	2	2	28	678.2
1004	1	2	2	29	584.3
1004	1	2	2	30	608.9
1004	1	2	2	31	630
1004	1	2	2	32	764.6
1004	1	2	2	33	1093.5
1004	1	2	2	34	663
1004	1	2	2	35	571.5
1004	1	2	2	36	632.6
1004	1	2	2	37	516.3
1004	1	2	2	38	740.4
1004	1	2	2	39	803.9
1004	1	2	2	40	592.4
1004	1	2	2	41	714.1
1004	1	2	2	42	545.1
1004	1	2	2	43	646.1
1004	1	2	2	44	860.8
1004	1	2	2	45	610.1
1004	1	2	2	46	786.3
1004	1	2	2	47	633.5
1004	1	2	2	48	1231
1007	1	1	1	1	NaN
1007	1	1	1	2	NaN
1007	1	1	1	3	NaN
1007	1	1	1	4	540
1007	1	1	1	5	444.3
1007	1	1	1	6	623.9
1007	1	1	1	7	554.7
1007	1	1	1	8	691.4
1007	1	1	1	9	615.9
1007	1	1	1	10	514.3
1007	1	1	1	11	592.4
1007	1	1	1	12	611.8
1007	1	1	1	13	737.3
1007	1	1	1	14	526.3
1007	1	1	1	15	589.4
1007	1	1	1	16	589.4
1007	1	1	1	17	733.4
1007	1	1	1	18	551.3
1007	1	1	1	19	549.4
1007	1	1	1	20	721.1
1007	1	1	1	21	861.5
1007	1	1	1	22	567.8
1007	1	1	1	23	601.4
1007	1	1	1	24	690.3
1007	1	1	1	25	648.9
1007	1	1	1	26	553.3
1007	1	1	1	27	644.9
1007	1	1	1	28	451.6
1007	1	1	1	29	601
1007	1	1	1	30	492
1007	1	1	1	31	616.3
1007	1	1	1	32	554.3
1007	1	1	1	33	546.3
1007	1	1	1	34	533
1007	1	1	1	35	495.3
1007	1	1	1	36	451.7
1007	1	1	1	37	646.6
1007	1	1	1	38	524.3
1007	1	1	1	39	628
1007	1	1	1	40	615
1007	1	1	1	41	553.1
1007	1	1	1	42	446
1007	1	1	1	43	593
1007	1	1	1	44	586.3
1007	1	1	1	45	605.7
1007	1	1	1	46	512.3
1007	1	1	1	47	640.7
1007	1	1	1	48	442
1007	1	1	2	1	NaN
1007	1	1	2	2	759.3
1007	1	1	2	3	947.7
1007	1	1	2	4	678
1007	1	1	2	5	607
1007	1	1	2	6	580.7
1007	1	1	2	7	678.4
1007	1	1	2	8	611
1007	1	1	2	9	527.9
1007	1	1	2	10	622
1007	1	1	2	11	595
1007	1	1	2	12	605
1007	1	1	2	13	582.7
1007	1	1	2	14	1075.1
1007	1	1	2	15	706.4
1007	1	1	2	16	853.8
1007	1	1	2	17	620.8
1007	1	1	2	18	885.8
1007	1	1	2	19	769.4
1007	1	1	2	20	716.1
1007	1	1	2	21	NaN
1007	1	1	2	22	NaN
1007	1	1	2	23	590.4
1007	1	1	2	24	549.7
1007	1	1	2	25	384.6
1007	1	1	2	26	503.2
1007	1	1	2	27	818
1007	1	1	2	28	601.9
1007	1	1	2	29	NaN
1007	1	1	2	30	649.2
1007	1	1	2	31	599
1007	1	1	2	32	982
1007	1	1	2	33	679.3
1007	1	1	2	34	735.4
1007	1	1	2	35	612
1007	1	1	2	36	483
1007	1	1	2	37	550.3
1007	1	1	2	38	642.2
1007	1	1	2	39	680.7
1007	1	1	2	40	546.7
1007	1	1	2	41	769.8
1007	1	1	2	42	785.7
1007	1	1	2	43	640.7
1007	1	1	2	44	576.5
1007	1	1	2	45	558.7
1007	1	1	2	46	651.2
1007	1	1	2	47	638.4
1007	1	1	2	48	615.5
1007	1	2	1	1	613.4
1007	1	2	1	2	682.1
1007	1	2	1	3	721.8
1007	1	2	1	4	637.1
1007	1	2	1	5	667.5
1007	1	2	1	6	512.5
1007	1	2	1	7	508.5
1007	1	2	1	8	516.2
1007	1	2	1	9	547.5
1007	1	2	1	10	569.8
1007	1	2	1	11	571.5
1007	1	2	1	12	549.5
1007	1	2	1	13	568.1
1007	1	2	1	14	462.9
1007	1	2	1	15	564.5
1007	1	2	1	16	581.5
1007	1	2	1	17	535.6
1007	1	2	1	18	706
1007	1	2	1	19	668.9
1007	1	2	1	20	528.9
1007	1	2	1	21	555.2
1007	1	2	1	22	621.2
1007	1	2	1	23	NaN
1007	1	2	1	24	636.9
1007	1	2	1	25	744.7
1007	1	2	1	26	672.8
1007	1	2	1	27	614.4
1007	1	2	1	28	615.1
1007	1	2	1	29	600.4
1007	1	2	1	30	609.4
1007	1	2	1	31	478.1
1007	1	2	1	32	439.2
1007	1	2	1	33	433.5
1007	1	2	1	34	746.1
1007	1	2	1	35	760.2
1007	1	2	1	36	501.1
1007	1	2	1	37	NaN
1007	1	2	1	38	550.1
1007	1	2	1	39	714.5
1007	1	2	1	40	623.5
1007	1	2	1	41	699.5
1007	1	2	1	42	518.5
1007	1	2	1	43	737.2
1007	1	2	1	44	463.3
1007	1	2	1	45	521.2
1007	1	2	1	46	NaN
1007	1	2	1	47	502.3
1007	1	2	1	48	725.9
1007	1	2	2	1	635
1007	1	2	2	2	588.4
1007	1	2	2	3	937.1
1007	1	2	2	4	971.9
1007	1	2	2	5	587.9
1007	1	2	2	6	619.5
1007	1	2	2	7	1035.4
1007	1	2	2	8	770.5
1007	1	2	2	9	743.5
1007	1	2	2	10	711.8
1007	1	2	2	11	616.2
1007	1	2	2	12	736.9
1007	1	2	2	13	798.2
1007	1	2	2	14	797.3
1007	1	2	2	15	509.6
1007	1	2	2	16	734.2
1007	1	2	2	17	770.1
1007	1	2	2	18	868.3
1007	1	2	2	19	728.6
1007	1	2	2	20	435.9
1007	1	2	2	21	735.9
1007	1	2	2	22	653.3
1007	1	2	2	23	NaN
1007	1	2	2	24	500.9
1007	1	2	2	25	679.4
1007	1	2	2	26	1130.1
1007	1	2	2	27	629.8
1007	1	2	2	28	572.8
1007	1	2	2	29	468.1
1007	1	2	2	30	445.9
1007	1	2	2	31	932.8
1007	1	2	2	32	924.8
1007	1	2	2	33	588.8
1007	1	2	2	34	974.8
1007	1	2	2	35	750.5
1007	1	2	2	36	596.5
1007	1	2	2	37	548.9
1007	1	2	2	38	736.5
1007	1	2	2	39	763.9
1007	1	2	2	40	882.2
1007	1	2	2	41	1062.8
1007	1	2	2	42	777.9
1007	1	2	2	43	728.2
1007	1	2	2	44	536.1
1007	1	2	2	45	1023.8
1007	1	2	2	46	907.5
1007	1	2	2	47	830.2
1007	1	2	2	48	465.9
1009	1	1	1	1	466.8
1009	1	1	1	2	536.3
1009	1	1	1	3	NaN
1009	1	1	1	4	534.6
1009	1	1	1	5	455.3
1009	1	1	1	6	581.9
1009	1	1	1	7	352.6
1009	1	1	1	8	NaN
1009	1	1	1	9	490.2
1009	1	1	1	10	498.1
1009	1	1	1	11	518.6
1009	1	1	1	12	498.9
1009	1	1	1	13	597.5
1009	1	1	1	14	328.9
1009	1	1	1	15	488
1009	1	1	1	16	486.2
1009	1	1	1	17	597.3
1009	1	1	1	18	452.4
1009	1	1	1	19	566.7
1009	1	1	1	20	461.7
1009	1	1	1	21	343.1
1009	1	1	1	22	459.5
1009	1	1	1	23	599.4
1009	1	1	1	24	NaN
1009	1	1	1	25	480.7
1009	1	1	1	26	435.8
1009	1	1	1	27	317.4
1009	1	1	1	28	397.4
1009	1	1	1	29	345.4
1009	1	1	1	30	473.3
1009	1	1	1	31	508.1
1009	1	1	1	32	387.3
1009	1	1	1	33	468.6
1009	1	1	1	34	524.2
1009	1	1	1	35	467.6
1009	1	1	1	36	503.3
1009	1	1	1	37	494
1009	1	1	1	38	548.1
1009	1	1	1	39	398.4
1009	1	1	1	40	472.6
1009	1	1	1	41	549.2
1009	1	1	1	42	490.5
1009	1	1	1	43	334.9
1009	1	1	1	44	376.2
1009	1	1	1	45	469
1009	1	1	1	46	513.5
1009	1	1	1	47	588.7
1009	1	1	1	48	544.5
1009	1	1	2	1	591.3
1009	1	1	2	2	608.7
1009	1	1	2	3	798.3
1009	1	1	2	4	787.5
1009	1	1	2	5	474.4
1009	1	1	2	6	491.6
1009	1	1	2	7	647.5
1009	1	1	2	8	391.5
1009	1	1	2	9	442.4
1009	1	1	2	10	484.1
1009	1	1	2	11	553.8
1009	1	1	2	12	407.3
1009	1	1	2	13	639
1009	1	1	2	14	384.9
1009	1	1	2	15	441
1009	1	1	2	16	596.1
1009	1	1	2	17	545.6
1009	1	1	2	18	528.2
1009	1	1	2	19	699.1
1009	1	1	2	20	796
1009	1	1	2	21	475.7
1009	1	1	2	22	648.6
1009	1	1	2	23	NaN
1009	1	1	2	24	517.5
1009	1	1	2	25	476
1009	1	1	2	26	485.2
1009	1	1	2	27	409.6
1009	1	1	2	28	519.9
1009	1	1	2	29	435.2
1009	1	1	2	30	505.2
1009	1	1	2	31	486.3
1009	1	1	2	32	495.3
1009	1	1	2	33	442.3
1009	1	1	2	34	555.8
1009	1	1	2	35	578.9
1009	1	1	2	36	NaN
1009	1	1	2	37	535.6
1009	1	1	2	38	280.8
1009	1	1	2	39	801.1
1009	1	1	2	40	393.7
1009	1	1	2	41	480.1
1009	1	1	2	42	517
1009	1	1	2	43	497.2
1009	1	1	2	44	429.4
1009	1	1	2	45	440.2
1009	1	1	2	46	652.2
1009	1	1	2	47	338.8
1009	1	1	2	48	542.4
1009	1	2	1	1	514
1009	1	2	1	2	474.2
1009	1	2	1	3	636.9
1009	1	2	1	4	491.6
1009	1	2	1	5	588.4
1009	1	2	1	6	671.8
1009	1	2	1	7	519.2
1009	1	2	1	8	548.1
1009	1	2	1	9	468.1
1009	1	2	1	10	481.3
1009	1	2	1	11	544.6
1009	1	2	1	12	465.9
1009	1	2	1	13	509.8
1009	1	2	1	14	506.1
1009	1	2	1	15	490.2
1009	1	2	1	16	482.8
1009	1	2	1	17	469
1009	1	2	1	18	602.4
1009	1	2	1	19	534.3
1009	1	2	1	20	456.2
1009	1	2	1	21	578.8
1009	1	2	1	22	512.9
1009	1	2	1	23	556.5
1009	1	2	1	24	467.7
1009	1	2	1	25	435.2
1009	1	2	1	26	539.7
1009	1	2	1	27	472.4
1009	1	2	1	28	398.7
1009	1	2	1	29	NaN
1009	1	2	1	30	502.9
1009	1	2	1	31	522.3
1009	1	2	1	32	527.5
1009	1	2	1	33	484.7
1009	1	2	1	34	590.2
1009	1	2	1	35	523.5
1009	1	2	1	36	549.1
1009	1	2	1	37	605
1009	1	2	1	38	NaN
1009	1	2	1	39	441.3
1009	1	2	1	40	628.1
1009	1	2	1	41	478.8
1009	1	2	1	42	463.4
1009	1	2	1	43	523.5
1009	1	2	1	44	683.3
1009	1	2	1	45	488.1
1009	1	2	1	46	552.2
1009	1	2	1	47	482
1009	1	2	1	48	543.9
1009	1	2	2	1	NaN
1009	1	2	2	2	NaN
1009	1	2	2	3	445.7
1009	1	2	2	4	578.9
1009	1	2	2	5	599.4
1009	1	2	2	6	540.1
1009	1	2	2	7	526.3
1009	1	2	2	8	569.3
1009	1	2	2	9	630.2
1009	1	2	2	10	526.1
1009	1	2	2	11	537.3
1009	1	2	2	12	552.8
1009	1	2	2	13	652.1
1009	1	2	2	14	533.8
1009	1	2	2	15	538.6
1009	1	2	2	16	555.5
1009	1	2	2	17	535.2
1009	1	2	2	18	570.1
1009	1	2	2	19	576.7
1009	1	2	2	20	552.3
1009	1	2	2	21	761.8
1009	1	2	2	22	451.4
1009	1	2	2	23	521.8
1009	1	2	2	24	448.3
1009	1	2	2	25	595.4
1009	1	2	2	26	545.3
1009	1	2	2	27	497.2
1009	1	2	2	28	605.9
1009	1	2	2	29	593.9
1009	1	2	2	30	588.1
1009	1	2	2	31	596.7
1009	1	2	2	32	878.9
1009	1	2	2	33	NaN
1009	1	2	2	34	743.2
1009	1	2	2	35	632.1
1009	1	2	2	36	524.6
1009	1	2	2	37	535.7
1009	1	2	2	38	570.6
1009	1	2	2	39	535.9
1009	1	2	2	40	513.7
1009	1	2	2	41	738.8
1009	1	2	2	42	492.5
1009	1	2	2	43	451.1
1009	1	2	2	44	658.8
1009	1	2	2	45	NaN
1009	1	2	2	46	554.9
1009	1	2	2	47	556.2
1009	1	2	2	48	524.8
1010	2	1	1	1	496.9
1010	2	1	1	2	479.6
1010	2	1	1	3	504.1
1010	2	1	1	4	450.2
1010	2	1	1	5	448.8
1010	2	1	1	6	542.9
1010	2	1	1	7	444.3
1010	2	1	1	8	NaN
1010	2	1	1	9	550.9
1010	2	1	1	10	591.6
1010	2	1	1	11	610.4
1010	2	1	1	12	463.9
1010	2	1	1	13	NaN
1010	2	1	1	14	624.9
1010	2	1	1	15	503.6
1010	2	1	1	16	NaN
1010	2	1	1	17	579.3
1010	2	1	1	18	544
1010	2	1	1	19	577.1
1010	2	1	1	20	513.4
1010	2	1	1	21	NaN
1010	2	1	1	22	521.5
1010	2	1	1	23	566.7
1010	2	1	1	24	381.7
1010	2	1	1	25	NaN
1010	2	1	1	26	522.6
1010	2	1	1	27	473.3
1010	2	1	1	28	584.9
1010	2	1	1	29	484
1010	2	1	1	30	541.6
1010	2	1	1	31	533.6
1010	2	1	1	32	585
1010	2	1	1	33	493
1010	2	1	1	34	568.7
1010	2	1	1	35	488
1010	2	1	1	36	501
1010	2	1	1	37	687.1
1010	2	1	1	38	482.8
1010	2	1	1	39	512.4
1010	2	1	1	40	725.1
1010	2	1	1	41	585.5
1010	2	1	1	42	518.1
1010	2	1	1	43	606.2
1010	2	1	1	44	466.1
1010	2	1	1	45	477.7
1010	2	1	1	46	488.6
1010	2	1	1	47	447.8
1010	2	1	1	48	698.2
1010	2	1	2	1	NaN
1010	2	1	2	2	713.9
1010	2	1	2	3	522.5
1010	2	1	2	4	520.1
1010	2	1	2	5	679.9
1010	2	1	2	6	627.9
1010	2	1	2	7	481.7
1010	2	1	2	8	605.9
1010	2	1	2	9	450
1010	2	1	2	10	542.6
1010	2	1	2	11	452.2
1010	2	1	2	12	513.6
1010	2	1	2	13	761.2
1010	2	1	2	14	528.9
1010	2	1	2	15	499.3
1010	2	1	2	16	497.3
1010	2	1	2	17	461.7
1010	2	1	2	18	428.3
1010	2	1	2	19	818.6
1010	2	1	2	20	464
1010	2	1	2	21	597.3
1010	2	1	2	22	833.1
1010	2	1	2	23	419
1010	2	1	2	24	498.7
1010	2	1	2	25	796.3
1010	2	1	2	26	468.3
1010	2	1	2	27	554.3
1010	2	1	2	28	632.3
1010	2	1	2	29	509.3
1010	2	1	2	30	734.8
1010	2	1	2	31	578.7
1010	2	1	2	32	505.7
1010	2	1	2	33	646.4
1010	2	1	2	34	502.3
1010	2	1	2	35	543.7
1010	2	1	2	36	576.7
1010	2	1	2	37	533.7
1010	2	1	2	38	556
1010	2	1	2	39	514
1010	2	1	2	40	NaN
1010	2	1	2	41	529.1
1010	2	1	2	42	547.1
1010	2	1	2	43	520.2
1010	2	1	2	44	549.9
1010	2	1	2	45	676.9
1010	2	1	2	46	589.2
1010	2	1	2	47	645.8
1010	2	1	2	48	579.5
1010	2	2	1	1	453.4
1010	2	2	1	2	413
1010	2	2	1	3	545.7
1010	2	2	1	4	477.4
1010	2	2	1	5	585.8
1010	2	2	1	6	722.4
1010	2	2	1	7	474.8
1010	2	2	1	8	507.1
1010	2	2	1	9	494.7
1010	2	2	1	10	592.9
1010	2	2	1	11	NaN
1010	2	2	1	12	540.8
1010	2	2	1	13	532.2
1010	2	2	1	14	533.8
1010	2	2	1	15	649.5
1010	2	2	1	16	487.9
1010	2	2	1	17	594.1
1010	2	2	1	18	665.9
1010	2	2	1	19	594.6
1010	2	2	1	20	523.2
1010	2	2	1	21	673.3
1010	2	2	1	22	781.2
1010	2	2	1	23	NaN
1010	2	2	1	24	NaN
1010	2	2	1	25	580.5
1010	2	2	1	26	575.9
1010	2	2	1	27	563.2
1010	2	2	1	28	571.2
1010	2	2	1	29	547.9
1010	2	2	1	30	520.2
1010	2	2	1	31	613.6
1010	2	2	1	32	528.9
1010	2	2	1	33	488.6
1010	2	2	1	34	547.4
1010	2	2	1	35	671.6
1010	2	2	1	36	632.3
1010	2	2	1	37	516.2
1010	2	2	1	38	532.6
1010	2	2	1	39	496
1010	2	2	1	40	674.1
1010	2	2	1	41	497
1010	2	2	1	42	NaN
1010	2	2	1	43	737.4
1010	2	2	1	44	502.7
1010	2	2	1	45	566.1
1010	2	2	1	46	494.8
1010	2	2	1	47	520.5
1010	2	2	1	48	NaN
1010	2	2	2	1	435.2
1010	2	2	2	2	755.1
1010	2	2	2	3	NaN
1010	2	2	2	4	634.7
1010	2	2	2	5	NaN
1010	2	2	2	6	586.8
1010	2	2	2	7	585.5
1010	2	2	2	8	622.4
1010	2	2	2	9	601.8
1010	2	2	2	10	647.2
1010	2	2	2	11	579.8
1010	2	2	2	12	521.8
1010	2	2	2	13	609.5
1010	2	2	2	14	614.2
1010	2	2	2	15	615.6
1010	2	2	2	16	628.5
1010	2	2	2	17	555.9
1010	2	2	2	18	577.9
1010	2	2	2	19	594.6
1010	2	2	2	20	612.6
1010	2	2	2	21	840.8
1010	2	2	2	22	652.3
1010	2	2	2	23	713.7
1010	2	2	2	24	NaN
1010	2	2	2	25	637.8
1010	2	2	2	26	640.5
1010	2	2	2	27	630.3
1010	2	2	2	28	585.9
1010	2	2	2	29	614.9
1010	2	2	2	30	670.9
1010	2	2	2	31	570.9
1010	2	2	2	32	759
1010	2	2	2	33	830.2
1010	2	2	2	34	668
1010	2	2	2	35	603.7
1010	2	2	2	36	636
1010	2	2	2	37	544.7
1010	2	2	2	38	475.3
1010	2	2	2	39	NaN
1010	2	2	2	40	672
1010	2	2	2	41	723.8
1010	2	2	2	42	830.7
1010	2	2	2	43	758
1010	2	2	2	44	665.3
1010	2	2	2	45	654.2
1010	2	2	2	46	546.4
1010	2	2	2	47	538.4
1010	2	2	2	48	643.2
1013	2	1	1	1	476.5
1013	2	1	1	2	525.7
1013	2	1	1	3	513.5
1013	2	1	1	4	451.1
1013	2	1	1	5	604.9
1013	2	1	1	6	631
1013	2	1	1	7	505.2
1013	2	1	1	8	502.5
1013	2	1	1	9	490.4
1013	2	1	1	10	385.9
1013	2	1	1	11	446.7
1013	2	1	1	12	465.7
1013	2	1	1	13	356
1013	2	1	1	14	418.2
1013	2	1	1	15	470.1
1013	2	1	1	16	393
1013	2	1	1	17	373.8
1013	2	1	1	18	425.6
1013	2	1	1	19	NaN
1013	2	1	1	20	365.8
1013	2	1	1	21	231.4
1013	2	1	1	22	433.4
1013	2	1	1	23	329.8
1013	2	1	1	24	349.6
1013	2	1	1	25	374.8
1013	2	1	1	26	463.9
1013	2	1	1	27	NaN
1013	2	1	1	28	NaN
1013	2	1	1	29	311.1
1013	2	1	1	30	418.2
1013	2	1	1	31	485.8
1013	2	1	1	32	221.5
1013	2	1	1	33	369.3
1013	2	1	1	34	266.5
1013	2	1	1	35	330.4
1013	2	1	1	36	268.4
1013	2	1	1	37	388
1013	2	1	1	38	393.3
1013	2	1	1	39	665.1
1013	2	1	1	40	336.3
1013	2	1	1	41	323.2
1013	2	1	1	42	634.3
1013	2	1	1	43	454.8
1013	2	1	1	44	380.7
1013	2	1	1	45	405.5
1013	2	1	1	46	349.6
1013	2	1	1	47	588.1
1013	2	1	1	48	427.7
1013	2	1	2	1	NaN
1013	2	1	2	2	592.3
1013	2	1	2	3	517.6
1013	2	1	2	4	563.1
1013	2	1	2	5	568.1
1013	2	1	2	6	681.1
1013	2	1	2	7	460.3
1013	2	1	2	8	577.7
1013	2	1	2	9	552.1
1013	2	1	2	10	457.3
1013	2	1	2	11	648
1013	2	1	2	12	634.1
1013	2	1	2	13	395.6
1013	2	1	2	14	362.7
1013	2	1	2	15	438.1
1013	2	1	2	16	576.7
1013	2	1	2	17	656.3
1013	2	1	2	18	447.3
1013	2	1	2	19	557.9
1013	2	1	2	20	415.2
1013	2	1	2	21	432.6
1013	2	1	2	22	346.2
1013	2	1	2	23	NaN
1013	2	1	2	24	444.9
1013	2	1	2	25	641.1
1013	2	1	2	26	451.6
1013	2	1	2	27	430.2
1013	2	1	2	28	394.7
1013	2	1	2	29	524.6
1013	2	1	2	30	385.4
1013	2	1	2	31	363.7
1013	2	1	2	32	333.3
1013	2	1	2	33	347.1
1013	2	1	2	34	291.4
1013	2	1	2	35	366.6
1013	2	1	2	36	403.5
1013	2	1	2	37	364.9
1013	2	1	2	38	519.7
1013	2	1	2	39	620.3
1013	2	1	2	40	390.6
1013	2	1	2	41	199.4
1013	2	1	2	42	586.8
1013	2	1	2	43	702.8
1013	2	1	2	44	456.5
1013	2	1	2	45	734.7
1013	2	1	2	46	454.9
1013	2	1	2	47	224.5
1013	2	1	2	48	679.9
1013	2	2	1	1	616.3
1013	2	2	1	2	577.9
1013	2	2	1	3	537.2
1013	2	2	1	4	668.3
1013	2	2	1	5	598.4
1013	2	2	1	6	595.5
1013	2	2	1	7	556.2
1013	2	2	1	8	570
1013	2	2	1	9	739.2
1013	2	2	1	10	542.7
1013	2	2	1	11	492.6
1013	2	2	1	12	724.7
1013	2	2	1	13	572.3
1013	2	2	1	14	434.6
1013	2	2	1	15	551.2
1013	2	2	1	16	588.9
1013	2	2	1	17	525.9
1013	2	2	1	18	549.6
1013	2	2	1	19	652.7
1013	2	2	1	20	517.5
1013	2	2	1	21	715.5
1013	2	2	1	22	560.8
1013	2	2	1	23	478.8
1013	2	2	1	24	574.5
1013	2	2	1	25	697.6
1013	2	2	1	26	639.9
1013	2	2	1	27	583.9
1013	2	2	1	28	494.1
1013	2	2	1	29	360.9
1013	2	2	1	30	395.1
1013	2	2	1	31	NaN
1013	2	2	1	32	474.3
1013	2	2	1	33	421.9
1013	2	2	1	34	381.7
1013	2	2	1	35	NaN
1013	2	2	1	36	384.7
1013	2	2	1	37	416.7
1013	2	2	1	38	646.4
1013	2	2	1	39	451.4
1013	2	2	1	40	413.7
1013	2	2	1	41	346.9
1013	2	2	1	42	480.3
1013	2	2	1	43	708
1013	2	2	1	44	531
1013	2	2	1	45	339
1013	2	2	1	46	568
1013	2	2	1	47	391.5
1013	2	2	1	48	380.2
1013	2	2	2	1	579.3
1013	2	2	2	2	611.2
1013	2	2	2	3	806.3
1013	2	2	2	4	801.8
1013	2	2	2	5	570.3
1013	2	2	2	6	633
1013	2	2	2	7	753.1
1013	2	2	2	8	556.6
1013	2	2	2	9	785
1013	2	2	2	10	684.9
1013	2	2	2	11	540.1
1013	2	2	2	12	703.3
1013	2	2	2	13	577.9
1013	2	2	2	14	583.2
1013	2	2	2	15	742.8
1013	2	2	2	16	736.5
1013	2	2	2	17	712.4
1013	2	2	2	18	662.5
1013	2	2	2	19	562.5
1013	2	2	2	20	668.7
1013	2	2	2	21	597.3
1013	2	2	2	22	700.4
1013	2	2	2	23	521.9
1013	2	2	2	24	646.7
1013	2	2	2	25	536.6
1013	2	2	2	26	575.4
1013	2	2	2	27	604.1
1013	2	2	2	28	440.1
1013	2	2	2	29	548.8
1013	2	2	2	30	NaN
1013	2	2	2	31	541.7
1013	2	2	2	32	600.3
1013	2	2	2	33	527.9
1013	2	2	2	34	527.9
1013	2	2	2	35	703.4
1013	2	2	2	36	NaN
1013	2	2	2	37	647.9
1013	2	2	2	38	713.5
1013	2	2	2	39	596.4
1013	2	2	2	40	579.8
1013	2	2	2	41	847.8
1013	2	2	2	42	538.2
1013	2	2	2	43	398.2
1013	2	2	2	44	865.4
1013	2	2	2	45	667.6
1013	2	2	2	46	509.3
1013	2	2	2	47	466
1013	2	2	2	48	NaN
1015	2	1	1	1	603.2
1015	2	1	1	2	687.8
1015	2	1	1	3	785.6
1015	2	1	1	4	901.3
1015	2	1	1	5	NaN
1015	2	1	1	6	NaN
1015	2	1	1	7	NaN
1015	2	1	1	8	576.7
1015	2	1	1	9	NaN
1015	2	1	1	10	635.3
1015	2	1	1	11	NaN
1015	2	1	1	12	NaN
1015	2	1	1	13	NaN
1015	2	1	1	14	NaN
1015	2	1	1	15	NaN
1015	2	1	1	16	NaN
1015	2	1	1	17	516.3
1015	2	1	1	18	NaN
1015	2	1	1	19	NaN
1015	2	1	1	20	503.4
1015	2	1	1	21	497.5
1015	2	1	1	22	NaN
1015	2	1	1	23	671.7
1015	2	1	1	24	NaN
1015	2	1	1	25	579.5
1015	2	1	1	26	953.6
1015	2	1	1	27	435.2
1015	2	1	1	28	NaN
1015	2	1	1	29	572.7
1015	2	1	1	30	NaN
1015	2	1	1	31	518.8
1015	2	1	1	32	974.3
1015	2	1	1	33	477
1015	2	1	1	34	NaN
1015	2	1	1	35	NaN
1015	2	1	1	36	771
1015	2	1	1	37	NaN
1015	2	1	1	38	NaN
1015	2	1	1	39	NaN
1015	2	1	1	40	472.7
1015	2	1	1	41	555.1
1015	2	1	1	42	NaN
1015	2	1	1	43	NaN
1015	2	1	1	44	734.5
1015	2	1	1	45	724.6
1015	2	1	1	46	NaN
1015	2	1	1	47	586.6
1015	2	1	1	48	NaN
1015	2	1	2	1	928.7
1015	2	1	2	2	745.7
1015	2	1	2	3	751.6
1015	2	1	2	4	824.5
1015	2	1	2	5	633.2
1015	2	1	2	6	1271
1015	2	1	2	7	750.1
1015	2	1	2	8	740.9
1015	2	1	2	9	921.5
1015	2	1	2	10	852
1015	2	1	2	11	808.7
1015	2	1	2	12	700.1
1015	2	1	2	13	667.1
1015	2	1	2	14	690.3
1015	2	1	2	15	1221.2
1015	2	1	2	16	646.5
1015	2	1	2	17	1029.1
1015	2	1	2	18	654.1
1015	2	1	2	19	734.8
1015	2	1	2	20	618.9
1015	2	1	2	21	739
1015	2	1	2	22	816.9
1015	2	1	2	23	932.4
1015	2	1	2	24	849.1
1015	2	1	2	25	744.7
1015	2	1	2	26	1107.4
1015	2	1	2	27	875.3
1015	2	1	2	28	614.3
1015	2	1	2	29	NaN
1015	2	1	2	30	578.6
1015	2	1	2	31	835.5
1015	2	1	2	32	NaN
1015	2	1	2	33	651.3
1015	2	1	2	34	920.6
1015	2	1	2	35	646.4
1015	2	1	2	36	815.7
1015	2	1	2	37	528.5
1015	2	1	2	38	684
1015	2	1	2	39	1068.1
1015	2	1	2	40	721.3
1015	2	1	2	41	643.4
1015	2	1	2	42	761.7
1015	2	1	2	43	993.4
1015	2	1	2	44	1141.6
1015	2	1	2	45	730.1
1015	2	1	2	46	872
1015	2	1	2	47	660.2
1015	2	1	2	48	782.9
1015	2	2	1	1	1222.9
1015	2	2	1	2	846.6
1015	2	2	1	3	619.4
1015	2	2	1	4	637.2
1015	2	2	1	5	600.6
1015	2	2	1	6	995.1
1015	2	2	1	7	834.7
1015	2	2	1	8	685.3
1015	2	2	1	9	848
1015	2	2	1	10	1157.5
1015	2	2	1	11	622.1
1015	2	2	1	12	979.4
1015	2	2	1	13	929.4
1015	2	2	1	14	NaN
1015	2	2	1	15	496.3
1015	2	2	1	16	577.2
1015	2	2	1	17	NaN
1015	2	2	1	18	472.7
1015	2	2	1	19	697.2
1015	2	2	1	20	NaN
1015	2	2	1	21	NaN
1015	2	2	1	22	NaN
1015	2	2	1	23	NaN
1015	2	2	1	24	433.5
1015	2	2	1	25	524.5
1015	2	2	1	26	804.2
1015	2	2	1	27	563.9
1015	2	2	1	28	NaN
1015	2	2	1	29	595.5
1015	2	2	1	30	NaN
1015	2	2	1	31	NaN
1015	2	2	1	32	747.6
1015	2	2	1	33	NaN
1015	2	2	1	34	NaN
1015	2	2	1	35	1189
1015	2	2	1	36	560.5
1015	2	2	1	37	NaN
1015	2	2	1	38	NaN
1015	2	2	1	39	1305.9
1015	2	2	1	40	369.2
1015	2	2	1	41	1204.7
1015	2	2	1	42	479.9
1015	2	2	1	43	583.8
1015	2	2	1	44	733.3
1015	2	2	1	45	731.4
1015	2	2	1	46	NaN
1015	2	2	1	47	900.9
1015	2	2	1	48	613.8
1015	2	2	2	1	817.4
1015	2	2	2	2	1083.8
1015	2	2	2	3	1017.2
1015	2	2	2	4	885.4
1015	2	2	2	5	1012.6
1015	2	2	2	6	863.7
1015	2	2	2	7	1073.5
1015	2	2	2	8	712.9
1015	2	2	2	9	793
1015	2	2	2	10	820.4
1015	2	2	2	11	1011.6
1015	2	2	2	12	1008.2
1015	2	2	2	13	657.8
1015	2	2	2	14	668.9
1015	2	2	2	15	1184.1
1015	2	2	2	16	928.3
1015	2	2	2	17	726.5
1015	2	2	2	18	735.6
1015	2	2	2	19	1043.1
1015	2	2	2	20	976.5
1015	2	2	2	21	1009.5
1015	2	2	2	22	686.1
1015	2	2	2	23	697.2
1015	2	2	2	24	1119.1
1015	2	2	2	25	590.6
1015	2	2	2	26	596.6
1015	2	2	2	27	669.6
1015	2	2	2	28	858.6
1015	2	2	2	29	1001.9
1015	2	2	2	30	728.5
1015	2	2	2	31	988.9
1015	2	2	2	32	1015.9
1015	2	2	2	33	842.4
1015	2	2	2	34	764.6
1015	2	2	2	35	867.6
1015	2	2	2	36	NaN
1015	2	2	2	37	1225.7
1015	2	2	2	38	923.4
1015	2	2	2	39	714.1
1015	2	2	2	40	664.9
1015	2	2	2	41	886.7
1015	2	2	2	42	773.7
1015	2	2	2	43	661.2
1015	2	2	2	44	655.4
1015	2	2	2	45	665.7
1015	2	2	2	46	1030.3
1015	2	2	2	47	834.3
1015	2	2	2	48	916.2
1016	1	1	1	1	489.6
1016	1	1	1	2	363.6
1016	1	1	1	3	455.2
1016	1	1	1	4	746.6
1016	1	1	1	5	360.7
1016	1	1	1	6	484.3
1016	1	1	1	7	481.2
1016	1	1	1	8	532
1016	1	1	1	9	500.9
1016	1	1	1	10	418.1
1016	1	1	1	11	607.7
1016	1	1	1	12	449.9
1016	1	1	1	13	572.6
1016	1	1	1	14	510.6
1016	1	1	1	15	601.3
1016	1	1	1	16	473
1016	1	1	1	17	549.5
1016	1	1	1	18	468.5
1016	1	1	1	19	670.1
1016	1	1	1	20	716.2
1016	1	1	1	21	530
1016	1	1	1	22	494.8
1016	1	1	1	23	460.5
1016	1	1	1	24	601.4
1016	1	1	1	25	533.9
1016	1	1	1	26	520
1016	1	1	1	27	604
1016	1	1	1	28	547.5
1016	1	1	1	29	599.6
1016	1	1	1	30	NaN
1016	1	1	1	31	NaN
1016	1	1	1	32	490.9
1016	1	1	1	33	536.3
1016	1	1	1	34	443
1016	1	1	1	35	752.2
1016	1	1	1	36	505.4
1016	1	1	1	37	514.9
1016	1	1	1	38	630.5
1016	1	1	1	39	552
1016	1	1	1	40	699.1
1016	1	1	1	41	490.7
1016	1	1	1	42	534.2
1016	1	1	1	43	535.5
1016	1	1	1	44	550.1
1016	1	1	1	45	437.5
1016	1	1	1	46	NaN
1016	1	1	1	47	461.7
1016	1	1	1	48	498.3
1016	1	1	2	1	NaN
1016	1	1	2	2	NaN
1016	1	1	2	3	NaN
1016	1	1	2	4	779.6
1016	1	1	2	5	512.2
1016	1	1	2	6	614.3
1016	1	1	2	7	517.9
1016	1	1	2	8	532.3
1016	1	1	2	9	490.3
1016	1	1	2	10	479.6
1016	1	1	2	11	522.5
1016	1	1	2	12	534
1016	1	1	2	13	473.9
1016	1	1	2	14	566.6
1016	1	1	2	15	571.6
1016	1	1	2	16	735.3
1016	1	1	2	17	622.6
1016	1	1	2	18	630.4
1016	1	1	2	19	781.3
1016	1	1	2	20	NaN
1016	1	1	2	21	575.8
1016	1	1	2	22	741
1016	1	1	2	23	514.4
1016	1	1	2	24	576.3
1016	1	1	2	25	567.4
1016	1	1	2	26	461.3
1016	1	1	2	27	506.6
1016	1	1	2	28	559.9
1016	1	1	2	29	581
1016	1	1	2	30	683.2
1016	1	1	2	31	658.4
1016	1	1	2	32	634.9
1016	1	1	2	33	540.2
1016	1	1	2	34	554.5
1016	1	1	2	35	689.1
1016	1	1	2	36	690.2
1016	1	1	2	37	557.1
1016	1	1	2	38	568.4
1016	1	1	2	39	643.1
1016	1	1	2	40	678.4
1016	1	1	2	41	714.1
1016	1	1	2	42	484
1016	1	1	2	43	NaN
1016	1	1	2	44	665.5
1016	1	1	2	45	515.7
1016	1	1	2	46	497.5
1016	1	1	2	47	562.2
1016	1	1	2	48	602.1
1016	1	2	1	1	548.6
1016	1	2	1	2	477.1
1016	1	2	1	3	515.3
1016	1	2	1	4	553.6
1016	1	2	1	5	494.8
1016	1	2	1	6	528.5
1016	1	2	1	7	542.7
1016	1	2	1	8	543.9
1016	1	2	1	9	453.9
1016	1	2	1	10	428.2
1016	1	2	1	11	548.6
1016	1	2	1	12	523.6
1016	1	2	1	13	399.6
1016	1	2	1	14	549.8
1016	1	2	1	15	478.2
1016	1	2	1	16	448.7
1016	1	2	1	17	451.7
1016	1	2	1	18	559.7
1016	1	2	1	19	418.6
1016	1	2	1	20	555.4
1016	1	2	1	21	589.1
1016	1	2	1	22	605.8
1016	1	2	1	23	437.9
1016	1	2	1	24	481.7
1016	1	2	1	25	506.9
1016	1	2	1	26	NaN
1016	1	2	1	27	375.9
1016	1	2	1	28	406.4
1016	1	2	1	29	406.6
1016	1	2	1	30	515.3
1016	1	2	1	31	465.8
1016	1	2	1	32	502.1
1016	1	2	1	33	601.2
1016	1	2	1	34	517.1
1016	1	2	1	35	583
1016	1	2	1	36	496.3
1016	1	2	1	37	392.5
1016	1	2	1	38	475.3
1016	1	2	1	39	498
1016	1	2	1	40	554.3
1016	1	2	1	41	464.2
1016	1	2	1	42	500.5
1016	1	2	1	43	NaN
1016	1	2	1	44	392.5
1016	1	2	1	45	520.1
1016	1	2	1	46	497.6
1016	1	2	1	47	516.2
1016	1	2	1	48	466.3
1016	1	2	2	1	NaN
1016	1	2	2	2	639.1
1016	1	2	2	3	519.3
1016	1	2	2	4	618.1
1016	1	2	2	5	445
1016	1	2	2	6	587.9
1016	1	2	2	7	640.7
1016	1	2	2	8	635.7
1016	1	2	2	9	678.6
1016	1	2	2	10	684.9
1016	1	2	2	11	678.7
1016	1	2	2	12	579.1
1016	1	2	2	13	550.1
1016	1	2	2	14	553.6
1016	1	2	2	15	743.8
1016	1	2	2	16	699.7
1016	1	2	2	17	621.1
1016	1	2	2	18	730.3
1016	1	2	2	19	558.4
1016	1	2	2	20	637.9
1016	1	2	2	21	651.1
1016	1	2	2	22	732.6
1016	1	2	2	23	610.9
1016	1	2	2	24	649.6
1016	1	2	2	25	574.3
1016	1	2	2	26	NaN
1016	1	2	2	27	720.1
1016	1	2	2	28	493.5
1016	1	2	2	29	463.5
1016	1	2	2	30	514.1
1016	1	2	2	31	488.7
1016	1	2	2	32	541
1016	1	2	2	33	568.1
1016	1	2	2	34	526.7
1016	1	2	2	35	561.2
1016	1	2	2	36	560.5
1016	1	2	2	37	631.5
1016	1	2	2	38	648.5
1016	1	2	2	39	628
1016	1	2	2	40	644.8
1016	1	2	2	41	628.9
1016	1	2	2	42	620.1
1016	1	2	2	43	680.9
1016	1	2	2	44	589.1
1016	1	2	2	45	577.9
1016	1	2	2	46	533.4
1016	1	2	2	47	662.1
1016	1	2	2	48	566
1017	1	1	1	1	568
1017	1	1	1	2	515.1
1017	1	1	1	3	515.7
1017	1	1	1	4	524.9
1017	1	1	1	5	687.8
1017	1	1	1	6	706.7
1017	1	1	1	7	NaN
1017	1	1	1	8	545.3
1017	1	1	1	9	648.5
1017	1	1	1	10	584.4
1017	1	1	1	11	641.3
1017	1	1	1	12	502.9
1017	1	1	1	13	573.5
1017	1	1	1	14	NaN
1017	1	1	1	15	630.7
1017	1	1	1	16	640.4
1017	1	1	1	17	466.2
1017	1	1	1	18	555
1017	1	1	1	19	578
1017	1	1	1	20	500.7
1017	1	1	1	21	566.3
1017	1	1	1	22	634.1
1017	1	1	1	23	578.8
1017	1	1	1	24	632.9
1017	1	1	1	25	605.8
1017	1	1	1	26	669.7
1017	1	1	1	27	596
1017	1	1	1	28	686.9
1017	1	1	1	29	563.1
1017	1	1	1	30	577.9
1017	1	1	1	31	631.9
1017	1	1	1	32	510.7
1017	1	1	1	33	563
1017	1	1	1	34	595.8
1017	1	1	1	35	NaN
1017	1	1	1	36	713
1017	1	1	1	37	568.2
1017	1	1	1	38	588.4
1017	1	1	1	39	604.4
1017	1	1	1	40	663.9
1017	1	1	1	41	NaN
1017	1	1	1	42	601.5
1017	1	1	1	43	744.1
1017	1	1	1	44	597
1017	1	1	1	45	549.1
1017	1	1	1	46	522.9
1017	1	1	1	47	541.7
1017	1	1	1	48	465.2
1017	1	1	2	1	670.1
1017	1	1	2	2	703.9
1017	1	1	2	3	802.8
1017	1	1	2	4	673
1017	1	1	2	5	578.1
1017	1	1	2	6	591.4
1017	1	1	2	7	610.5
1017	1	1	2	8	NaN
1017	1	1	2	9	639.2
1017	1	1	2	10	606.9
1017	1	1	2	11	631.6
1017	1	1	2	12	695.7
1017	1	1	2	13	748.4
1017	1	1	2	14	541.1
1017	1	1	2	15	570.7
1017	1	1	2	16	651.5
1017	1	1	2	17	683.3
1017	1	1	2	18	661.5
1017	1	1	2	19	734.6
1017	1	1	2	20	700.1
1017	1	1	2	21	414.5
1017	1	1	2	22	531.5
1017	1	1	2	23	473.1
1017	1	1	2	24	768.9
1017	1	1	2	25	785.9
1017	1	1	2	26	621.2
1017	1	1	2	27	660.5
1017	1	1	2	28	602.5
1017	1	1	2	29	585.9
1017	1	1	2	30	516.5
1017	1	1	2	31	545.7
1017	1	1	2	32	604.5
1017	1	1	2	33	520.2
1017	1	1	2	34	639.8
1017	1	1	2	35	655.1
1017	1	1	2	36	567.8
1017	1	1	2	37	759.3
1017	1	1	2	38	518.8
1017	1	1	2	39	615.4
1017	1	1	2	40	606.6
1017	1	1	2	41	686.7
1017	1	1	2	42	546
1017	1	1	2	43	479.5
1017	1	1	2	44	611.5
1017	1	1	2	45	626.6
1017	1	1	2	46	512.3
1017	1	1	2	47	NaN
1017	1	1	2	48	678.6
1017	1	2	1	1	773.2
1017	1	2	1	2	776.5
1017	1	2	1	3	824.6
1017	1	2	1	4	768.9
1017	1	2	1	5	786.3
1017	1	2	1	6	714
1017	1	2	1	7	NaN
1017	1	2	1	8	637.2
1017	1	2	1	9	693.2
1017	1	2	1	10	643.6
1017	1	2	1	11	646.6
1017	1	2	1	12	705
1017	1	2	1	13	NaN
1017	1	2	1	14	548.7
1017	1	2	1	15	624.8
1017	1	2	1	16	642.5
1017	1	2	1	17	568.6
1017	1	2	1	18	625.7
1017	1	2	1	19	675.9
1017	1	2	1	20	583.6
1017	1	2	1	21	688.2
1017	1	2	1	22	595.7
1017	1	2	1	23	591.7
1017	1	2	1	24	682.5
1017	1	2	1	25	619.6
1017	1	2	1	26	647.5
1017	1	2	1	27	650.3
1017	1	2	1	28	604.6
1017	1	2	1	29	667.4
1017	1	2	1	30	603.7
1017	1	2	1	31	644.2
1017	1	2	1	32	561.1
1017	1	2	1	33	666.2
1017	1	2	1	34	644.2
1017	1	2	1	35	592
1017	1	2	1	36	563.1
1017	1	2	1	37	662.4
1017	1	2	1	38	667.8
1017	1	2	1	39	733.2
1017	1	2	1	40	762.7
1017	1	2	1	41	NaN
1017	1	2	1	42	675.9
1017	1	2	1	43	667.6
1017	1	2	1	44	750.3
1017	1	2	1	45	649.9
1017	1	2	1	46	708.6
1017	1	2	1	47	679.1
1017	1	2	1	48	821.3
1017	1	2	2	1	NaN
1017	1	2	2	2	670.6
1017	1	2	2	3	723.6
1017	1	2	2	4	728.9
1017	1	2	2	5	704.6
1017	1	2	2	6	605.4
1017	1	2	2	7	651.1
1017	1	2	2	8	741.2
1017	1	2	2	9	721.3
1017	1	2	2	10	959
1017	1	2	2	11	748.4
1017	1	2	2	12	826.6
1017	1	2	2	13	740.5
1017	1	2	2	14	703.2
1017	1	2	2	15	690.5
1017	1	2	2	16	714.3
1017	1	2	2	17	750.1
1017	1	2	2	18	614.8
1017	1	2	2	19	865.4
1017	1	2	2	20	637.1
1017	1	2	2	21	655
1017	1	2	2	22	740.2
1017	1	2	2	23	639.2
1017	1	2	2	24	656.3
1017	1	2	2	25	916.7
1017	1	2	2	26	804.6
1017	1	2	2	27	783.7
1017	1	2	2	28	765
1017	1	2	2	29	591.4
1017	1	2	2	30	655.8
1017	1	2	2	31	NaN
1017	1	2	2	32	722.3
1017	1	2	2	33	656.2
1017	1	2	2	34	756.1
1017	1	2	2	35	568.4
1017	1	2	2	36	633
1017	1	2	2	37	585.6
1017	1	2	2	38	547.6
1017	1	2	2	39	606.3
1017	1	2	2	40	705.1
1017	1	2	2	41	615.5
1017	1	2	2	42	741.9
1017	1	2	2	43	716.9
1017	1	2	2	44	619
1017	1	2	2	45	791.1
1017	1	2	2	46	NaN
1017	1	2	2	47	715.6
1017	1	2	2	48	705.7
1019	2	1	1	1	767.3
1019	2	1	1	2	598.1
1019	2	1	1	3	671.5
1019	2	1	1	4	500.6
1019	2	1	1	5	440.1
1019	2	1	1	6	440.4
1019	2	1	1	7	406.3
1019	2	1	1	8	591.8
1019	2	1	1	9	364.9
1019	2	1	1	10	506
1019	2	1	1	11	457.6
1019	2	1	1	12	645.4
1019	2	1	1	13	524.4
1019	2	1	1	14	692.7
1019	2	1	1	15	492.6
1019	2	1	1	16	457.7
1019	2	1	1	17	529
1019	2	1	1	18	582.8
1019	2	1	1	19	444.3
1019	2	1	1	20	477.5
1019	2	1	1	21	669.3
1019	2	1	1	22	587.5
1019	2	1	1	23	766
1019	2	1	1	24	450
1019	2	1	1	25	764.6
1019	2	1	1	26	525.2
1019	2	1	1	27	619.3
1019	2	1	1	28	749.1
1019	2	1	1	29	518.5
1019	2	1	1	30	721.6
1019	2	1	1	31	452.4
1019	2	1	1	32	515.8
1019	2	1	1	33	413.2
1019	2	1	1	34	698.1
1019	2	1	1	35	NaN
1019	2	1	1	36	333.1
1019	2	1	1	37	431.3
1019	2	1	1	38	NaN
1019	2	1	1	39	668.8
1019	2	1	1	40	467.3
1019	2	1	1	41	530.6
1019	2	1	1	42	611.7
1019	2	1	1	43	419
1019	2	1	1	44	466.1
1019	2	1	1	45	358.3
1019	2	1	1	46	532.8
1019	2	1	1	47	366
1019	2	1	1	48	718.6
1019	2	1	2	1	511.4
1019	2	1	2	2	469.9
1019	2	1	2	3	400.4
1019	2	1	2	4	NaN
1019	2	1	2	5	688.6
1019	2	1	2	6	572.8
1019	2	1	2	7	392.3
1019	2	1	2	8	647.5
1019	2	1	2	9	502.7
1019	2	1	2	10	685.5
1019	2	1	2	11	561.2
1019	2	1	2	12	440.7
1019	2	1	2	13	436.9
1019	2	1	2	14	649.2
1019	2	1	2	15	414.8
1019	2	1	2	16	452.5
1019	2	1	2	17	521.2
1019	2	1	2	18	415.4
1019	2	1	2	19	533.1
1019	2	1	2	20	460.9
1019	2	1	2	21	369.1
1019	2	1	2	22	434.6
1019	2	1	2	23	566.6
1019	2	1	2	24	308.9
1019	2	1	2	25	391
1019	2	1	2	26	392.4
1019	2	1	2	27	NaN
1019	2	1	2	28	441.1
1019	2	1	2	29	421.9
1019	2	1	2	30	489.9
1019	2	1	2	31	342.3
1019	2	1	2	32	321.3
1019	2	1	2	33	301.8
1019	2	1	2	34	435.8
1019	2	1	2	35	540.9
1019	2	1	2	36	258.1
1019	2	1	2	37	268.5
1019	2	1	2	38	559
1019	2	1	2	39	323.1
1019	2	1	2	40	256.4
1019	2	1	2	41	563.8
1019	2	1	2	42	NaN
1019	2	1	2	43	446.1
1019	2	1	2	44	397.5
1019	2	1	2	45	585.5
1019	2	1	2	46	488.8
1019	2	1	2	47	565.8
1019	2	1	2	48	275.1
1019	2	2	1	1	NaN
1019	2	2	1	2	NaN
1019	2	2	1	3	679.7
1019	2	2	1	4	NaN
1019	2	2	1	5	538.8
1019	2	2	1	6	938.5
1019	2	2	1	7	534.1
1019	2	2	1	8	794.1
1019	2	2	1	9	528.1
1019	2	2	1	10	553.4
1019	2	2	1	11	360.9
1019	2	2	1	12	549.3
1019	2	2	1	13	544.8
1019	2	2	1	14	518.9
1019	2	2	1	15	678.3
1019	2	2	1	16	NaN
1019	2	2	1	17	790.2
1019	2	2	1	18	617
1019	2	2	1	19	551.3
1019	2	2	1	20	597.2
1019	2	2	1	21	616.4
1019	2	2	1	22	677.6
1019	2	2	1	23	474.3
1019	2	2	1	24	492.4
1019	2	2	1	25	716.1
1019	2	2	1	26	NaN
1019	2	2	1	27	491.8
1019	2	2	1	28	521.6
1019	2	2	1	29	744
1019	2	2	1	30	409.7
1019	2	2	1	31	555.2
1019	2	2	1	32	427
1019	2	2	1	33	413
1019	2	2	1	34	529.3
1019	2	2	1	35	NaN
1019	2	2	1	36	399.2
1019	2	2	1	37	847.6
1019	2	2	1	38	309.5
1019	2	2	1	39	635.2
1019	2	2	1	40	476.2
1019	2	2	1	41	502.4
1019	2	2	1	42	583.5
1019	2	2	1	43	442.4
1019	2	2	1	44	431.4
1019	2	2	1	45	484.9
1019	2	2	1	46	390.4
1019	2	2	1	47	541.6
1019	2	2	1	48	365.8
1019	2	2	2	1	NaN
1019	2	2	2	2	913.4
1019	2	2	2	3	679.8
1019	2	2	2	4	570
1019	2	2	2	5	353.4
1019	2	2	2	6	516.9
1019	2	2	2	7	897.8
1019	2	2	2	8	651.9
1019	2	2	2	9	605.6
1019	2	2	2	10	444.4
1019	2	2	2	11	473.1
1019	2	2	2	12	553.9
1019	2	2	2	13	NaN
1019	2	2	2	14	597.8
1019	2	2	2	15	753.7
1019	2	2	2	16	773.5
1019	2	2	2	17	438.5
1019	2	2	2	18	383.2
1019	2	2	2	19	410.1
1019	2	2	2	20	513.1
1019	2	2	2	21	471.4
1019	2	2	2	22	569.6
1019	2	2	2	23	621.3
1019	2	2	2	24	478.4
1019	2	2	2	25	632
1019	2	2	2	26	506.4
1019	2	2	2	27	552.2
1019	2	2	2	28	NaN
1019	2	2	2	29	584.3
1019	2	2	2	30	702.9
1019	2	2	2	31	480.1
1019	2	2	2	32	420.2
1019	2	2	2	33	426.8
1019	2	2	2	34	505
1019	2	2	2	35	609.8
1019	2	2	2	36	582.5
1019	2	2	2	37	471.9
1019	2	2	2	38	655
1019	2	2	2	39	551.3
1019	2	2	2	40	532.4
1019	2	2	2	41	482.7
1019	2	2	2	42	673.9
1019	2	2	2	43	473.4
1019	2	2	2	44	508.6
1019	2	2	2	45	453.9
1019	2	2	2	46	485.2
1019	2	2	2	47	280.8
1019	2	2	2	48	746.9
1020	1	1	1	1	NaN
1020	1	1	1	2	NaN
1020	1	1	1	3	NaN
1020	1	1	1	4	NaN
1020	1	1	1	5	594.6
1020	1	1	1	6	618.3
1020	1	1	1	7	724.9
1020	1	1	1	8	380.8
1020	1	1	1	9	614.2
1020	1	1	1	10	450
1020	1	1	1	11	509.9
1020	1	1	1	12	472.1
1020	1	1	1	13	338.3
1020	1	1	1	14	418.5
1020	1	1	1	15	301.2
1020	1	1	1	16	478.4
1020	1	1	1	17	466.1
1020	1	1	1	18	384.8
1020	1	1	1	19	326.6
1020	1	1	1	20	374.9
1020	1	1	1	21	455.3
1020	1	1	1	22	493.2
1020	1	1	1	23	501.9
1020	1	1	1	24	437.3
1020	1	1	1	25	313.9
1020	1	1	1	26	538
1020	1	1	1	27	449.3
1020	1	1	1	28	377.2
1020	1	1	1	29	251.5
1020	1	1	1	30	275.2
1020	1	1	1	31	481
1020	1	1	1	32	253.8
1020	1	1	1	33	314
1020	1	1	1	34	453
1020	1	1	1	35	544.6
1020	1	1	1	36	495.5
1020	1	1	1	37	602.1
1020	1	1	1	38	251
1020	1	1	1	39	272
1020	1	1	1	40	323.7
1020	1	1	1	41	210.6
1020	1	1	1	42	347.6
1020	1	1	1	43	327.9
1020	1	1	1	44	318.4
1020	1	1	1	45	372
1020	1	1	1	46	303
1020	1	1	1	47	498
1020	1	1	1	48	426.2
1020	1	1	2	1	NaN
1020	1	1	2	2	NaN
1020	1	1	2	3	748.4
1020	1	1	2	4	776.3
1020	1	1	2	5	612.5
1020	1	1	2	6	730.2
1020	1	1	2	7	548.7
1020	1	1	2	8	513.5
1020	1	1	2	9	537.7
1020	1	1	2	10	559.3
1020	1	1	2	11	485.7
1020	1	1	2	12	285.3
1020	1	1	2	13	584.5
1020	1	1	2	14	509.8
1020	1	1	2	15	479.3
1020	1	1	2	16	399.9
1020	1	1	2	17	436.9
1020	1	1	2	18	450.6
1020	1	1	2	19	495.8
1020	1	1	2	20	406.2
1020	1	1	2	21	440.9
1020	1	1	2	22	512.6
1020	1	1	2	23	453.6
1020	1	1	2	24	480.5
1020	1	1	2	25	660.1
1020	1	1	2	26	466.5
1020	1	1	2	27	434.8
1020	1	1	2	28	430
1020	1	1	2	29	396
1020	1	1	2	30	451.6
1020	1	1	2	31	485.6
1020	1	1	2	32	403.7
1020	1	1	2	33	435
1020	1	1	2	34	579.3
1020	1	1	2	35	505.9
1020	1	1	2	36	616.4
1020	1	1	2	37	425.6
1020	1	1	2	38	481.3
1020	1	1	2	39	433.4
1020	1	1	2	40	398.6
1020	1	1	2	41	290
1020	1	1	2	42	594.1
1020	1	1	2	43	506.7
1020	1	1	2	44	476.2
1020	1	1	2	45	NaN
1020	1	1	2	46	407.6
1020	1	1	2	47	370.9
1020	1	1	2	48	526.4
1020	1	2	1	1	339.8
1020	1	2	1	2	438.2
1020	1	2	1	3	307.6
1020	1	2	1	4	387.5
1020	1	2	1	5	324.8
1020	1	2	1	6	412.4
1020	1	2	1	7	NaN
1020	1	2	1	8	315.5
1020	1	2	1	9	469.5
1020	1	2	1	10	472.9
1020	1	2	1	11	508.2
1020	1	2	1	12	385.8
1020	1	2	1	13	NaN
1020	1	2	1	14	343.8
1020	1	2	1	15	364.4
1020	1	2	1	16	353.6
1020	1	2	1	17	470.7
1020	1	2	1	18	439.3
1020	1	2	1	19	376.2
1020	1	2	1	20	443.8
1020	1	2	1	21	412.1
1020	1	2	1	22	449.2
1020	1	2	1	23	356.6
1020	1	2	1	24	262.1
1020	1	2	1	25	356
1020	1	2	1	26	291.1
1020	1	2	1	27	234.1
1020	1	2	1	28	383.1
1020	1	2	1	29	305.8
1020	1	2	1	30	NaN
1020	1	2	1	31	352.4
1020	1	2	1	32	338.3
1020	1	2	1	33	428.6
1020	1	2	1	34	360.4
1020	1	2	1	35	448.8
1020	1	2	1	36	342.9
1020	1	2	1	37	336.8
1020	1	2	1	38	NaN
1020	1	2	1	39	467.7
1020	1	2	1	40	374.7
1020	1	2	1	41	530.6
1020	1	2	1	42	600.8
1020	1	2	1	43	426.5
1020	1	2	1	44	382
1020	1	2	1	45	487.1
1020	1	2	1	46	532.9
1020	1	2	1	47	557.6
1020	1	2	1	48	484.6
1020	1	2	2	1	704.6
1020	1	2	2	2	388.7
1020	1	2	2	3	512
1020	1	2	2	4	632.9
1020	1	2	2	5	364.2
1020	1	2	2	6	573.5
1020	1	2	2	7	594.5
1020	1	2	2	8	544.8
1020	1	2	2	9	509.9
1020	1	2	2	10	NaN
1020	1	2	2	11	431.2
1020	1	2	2	12	425
1020	1	2	2	13	508.4
1020	1	2	2	14	427.4
1020	1	2	2	15	416.1
1020	1	2	2	16	679
1020	1	2	2	17	421.9
1020	1	2	2	18	427.6
1020	1	2	2	19	672.3
1020	1	2	2	20	550.9
1020	1	2	2	21	563.5
1020	1	2	2	22	345.5
1020	1	2	2	23	454.2
1020	1	2	2	24	436.2
1020	1	2	2	25	632.7
1020	1	2	2	26	435.1
1020	1	2	2	27	NaN
1020	1	2	2	28	476.6
1020	1	2	2	29	512.3
1020	1	2	2	30	622.6
1020	1	2	2	31	552
1020	1	2	2	32	413.9
1020	1	2	2	33	448
1020	1	2	2	34	421.8
1020	1	2	2	35	499.3
1020	1	2	2	36	543.1
1020	1	2	2	37	615.6
1020	1	2	2	38	507.7
1020	1	2	2	39	475.9
1020	1	2	2	40	588.5
1020	1	2	2	41	381.3
1020	1	2	2	42	553.4
1020	1	2	2	43	427.8
1020	1	2	2	44	626.6
1020	1	2	2	45	445
1020	1	2	2	46	563.2
1020	1	2	2	47	430.1
1020	1	2	2	48	524.5
1021	2	1	1	1	552.9
1021	2	1	1	2	538.7
1021	2	1	1	3	691
1021	2	1	1	4	595.8
1021	2	1	1	5	584.6
1021	2	1	1	6	685.8
1021	2	1	1	7	495
1021	2	1	1	8	455.1
1021	2	1	1	9	587.8
1021	2	1	1	10	415.9
1021	2	1	1	11	545.8
1021	2	1	1	12	555.7
1021	2	1	1	13	728.1
1021	2	1	1	14	647
1021	2	1	1	15	588.2
1021	2	1	1	16	440
1021	2	1	1	17	430
1021	2	1	1	18	437
1021	2	1	1	19	592
1021	2	1	1	20	523
1021	2	1	1	21	NaN
1021	2	1	1	22	750.5
1021	2	1	1	23	403.9
1021	2	1	1	24	563.4
1021	2	1	1	25	557.6
1021	2	1	1	26	592
1021	2	1	1	27	497.7
1021	2	1	1	28	480.1
1021	2	1	1	29	522.2
1021	2	1	1	30	577.7
1021	2	1	1	31	491.2
1021	2	1	1	32	443.4
1021	2	1	1	33	586.4
1021	2	1	1	34	479.8
1021	2	1	1	35	618.2
1021	2	1	1	36	511.6
1021	2	1	1	37	459.1
1021	2	1	1	38	539.6
1021	2	1	1	39	485.5
1021	2	1	1	40	517.9
1021	2	1	1	41	515.1
1021	2	1	1	42	406.3
1021	2	1	1	43	609.7
1021	2	1	1	44	629
1021	2	1	1	45	552.3
1021	2	1	1	46	523.1
1021	2	1	1	47	748.6
1021	2	1	1	48	471.2
1021	2	1	2	1	581.4
1021	2	1	2	2	666.2
1021	2	1	2	3	625.8
1021	2	1	2	4	657.2
1021	2	1	2	5	NaN
1021	2	1	2	6	557.4
1021	2	1	2	7	621.8
1021	2	1	2	8	776.3
1021	2	1	2	9	545.4
1021	2	1	2	10	702.3
1021	2	1	2	11	466.3
1021	2	1	2	12	578
1021	2	1	2	13	532.4
1021	2	1	2	14	734.2
1021	2	1	2	15	598.3
1021	2	1	2	16	662.6
1021	2	1	2	17	562.4
1021	2	1	2	18	NaN
1021	2	1	2	19	531.5
1021	2	1	2	20	485.6
1021	2	1	2	21	534.1
1021	2	1	2	22	456.3
1021	2	1	2	23	477.9
1021	2	1	2	24	417.3
1021	2	1	2	25	572.4
1021	2	1	2	26	638.1
1021	2	1	2	27	NaN
1021	2	1	2	28	594
1021	2	1	2	29	603.7
1021	2	1	2	30	492.3
1021	2	1	2	31	555.8
[truncated: 3,761 more rows]

## Sheet: Session1_Part2_Controls
subject	order	NR_R	TNT	trial	rt
1004	1	1	1	1	503.7
1004	1	1	1	2	643.1
1004	1	1	1	3	NaN
1004	1	1	1	4	686
1004	1	1	1	5	613.5
1004	1	1	1	6	602.7
1004	1	1	1	7	541.9
1004	1	1	1	8	562.8
1004	1	1	1	9	653.3
1004	1	1	1	10	557.6
1004	1	1	1	11	523.8
1004	1	1	1	12	487.3
1004	1	1	1	13	499
1004	1	1	1	14	554
1004	1	1	1	15	559.4
1004	1	1	1	16	510.9
1004	1	1	1	17	509.4
1004	1	1	1	18	562.7
1004	1	1	1	19	551.5
1004	1	1	1	20	591.2
1004	1	1	1	21	671.4
1004	1	1	1	22	NaN
1004	1	1	1	23	626.5
1004	1	1	1	24	525.7
1004	1	1	1	25	525.9
1004	1	1	1	26	457.9
1004	1	1	1	27	494.6
1004	1	1	1	28	576.3
1004	1	1	1	29	602.6
1004	1	1	1	30	609.9
1004	1	1	1	31	626.4
1004	1	1	1	32	586.6
1004	1	1	1	33	636.3
1004	1	1	1	34	506.1
1004	1	1	1	35	490.6
1004	1	1	1	36	507.2
1004	1	1	1	37	526.6
1004	1	1	1	38	488.4
1004	1	1	1	39	527.8
1004	1	1	1	40	527.4
1004	1	1	1	41	527.5
1004	1	1	1	42	545
1004	1	1	1	43	535.4
1004	1	1	1	44	442.7
1004	1	1	1	45	460.6
1004	1	1	1	46	513.2
1004	1	1	1	47	712.3
1004	1	1	1	48	606.1
1004	1	1	2	1	509.9
1004	1	1	2	2	724.2
1004	1	1	2	3	661.6
1004	1	1	2	4	683.8
1004	1	1	2	5	674.5
1004	1	1	2	6	718.4
1004	1	1	2	7	653.6
1004	1	1	2	8	693.3
1004	1	1	2	9	843.8
1004	1	1	2	10	617.9
1004	1	1	2	11	559.4
1004	1	1	2	12	607
1004	1	1	2	13	586
1004	1	1	2	14	781
1004	1	1	2	15	636.2
1004	1	1	2	16	669.7
1004	1	1	2	17	869.8
1004	1	1	2	18	603.9
1004	1	1	2	19	617.1
1004	1	1	2	20	672
1004	1	1	2	21	698.1
1004	1	1	2	22	927.8
1004	1	1	2	23	523.7
1004	1	1	2	24	569.2
1004	1	1	2	25	617.8
1004	1	1	2	26	665
1004	1	1	2	27	NaN
1004	1	1	2	28	635.3
1004	1	1	2	29	660.3
1004	1	1	2	30	731.9
1004	1	1	2	31	551.8
1004	1	1	2	32	622.2
1004	1	1	2	33	720.7
1004	1	1	2	34	675.5
1004	1	1	2	35	NaN
1004	1	1	2	36	871.4
1004	1	1	2	37	582.2
1004	1	1	2	38	840.4
1004	1	1	2	39	595.9
1004	1	1	2	40	647.5
1004	1	1	2	41	594
1004	1	1	2	42	693.2
1004	1	1	2	43	946.3
1004	1	1	2	44	574.4
1004	1	1	2	45	482.3
1004	1	1	2	46	458.6
1004	1	1	2	47	807.8
1004	1	1	2	48	629.7
1004	1	2	1	1	NaN
1004	1	2	1	2	642.9
1004	1	2	1	3	742.7
1004	1	2	1	4	693.8
1004	1	2	1	5	714.6
1004	1	2	1	6	704.5
1004	1	2	1	7	648
1004	1	2	1	8	696.5
1004	1	2	1	9	543
1004	1	2	1	10	586.2
1004	1	2	1	11	773.5
1004	1	2	1	12	700.8
1004	1	2	1	13	350.4
1004	1	2	1	14	586.9
1004	1	2	1	15	474
1004	1	2	1	16	598.1
1004	1	2	1	17	600.4
1004	1	2	1	18	558.4
1004	1	2	1	19	591.3
1004	1	2	1	20	555.1
1004	1	2	1	21	602.3
1004	1	2	1	22	677.8
1004	1	2	1	23	NaN
1004	1	2	1	24	523.5
1004	1	2	1	25	619.6
1004	1	2	1	26	NaN
1004	1	2	1	27	606.4
1004	1	2	1	28	438.3
1004	1	2	1	29	509.4
1004	1	2	1	30	482.7
1004	1	2	1	31	563.2
1004	1	2	1	32	524.2
1004	1	2	1	33	506.5
1004	1	2	1	34	517.7
1004	1	2	1	35	451.2
1004	1	2	1	36	472.1
1004	1	2	1	37	472.2
1004	1	2	1	38	494
1004	1	2	1	39	494.7
1004	1	2	1	40	455.5
1004	1	2	1	41	501.5
1004	1	2	1	42	526.3
1004	1	2	1	43	490.9
1004	1	2	1	44	570.3
1004	1	2	1	45	402.5
1004	1	2	1	46	458.1
1004	1	2	1	47	459.9
1004	1	2	1	48	455
1004	1	2	2	1	740.8
1004	1	2	2	2	793
1004	1	2	2	3	815.2
1004	1	2	2	4	588.8
1004	1	2	2	5	954.6
1004	1	2	2	6	874.5
1004	1	2	2	7	694.1
1004	1	2	2	8	821.2
1004	1	2	2	9	753.9
1004	1	2	2	10	NaN
1004	1	2	2	11	1022
1004	1	2	2	12	807.7
1004	1	2	2	13	543.9
1004	1	2	2	14	632.7
1004	1	2	2	15	563.8
1004	1	2	2	16	606.5
1004	1	2	2	17	578.3
1004	1	2	2	18	544.1
1004	1	2	2	19	617.5
1004	1	2	2	20	630.7
1004	1	2	2	21	NaN
1004	1	2	2	22	1090.7
1004	1	2	2	23	620.2
1004	1	2	2	24	618.3
1004	1	2	2	25	NaN
1004	1	2	2	26	674.4
1004	1	2	2	27	804.9
1004	1	2	2	28	729.5
1004	1	2	2	29	748.3
1004	1	2	2	30	891.2
1004	1	2	2	31	656
1004	1	2	2	32	657.3
1004	1	2	2	33	545.4
1004	1	2	2	34	813.6
1004	1	2	2	35	593.5
1004	1	2	2	36	784.3
1004	1	2	2	37	777.7
1004	1	2	2	38	565.4
1004	1	2	2	39	759.5
1004	1	2	2	40	685.1
1004	1	2	2	41	560.1
1004	1	2	2	42	564.7
1004	1	2	2	43	534.4
1004	1	2	2	44	546.2
1004	1	2	2	45	571.9
1004	1	2	2	46	544
1004	1	2	2	47	515
1004	1	2	2	48	573.1
1007	1	1	1	1	451.3
1007	1	1	1	2	683.9
1007	1	1	1	3	NaN
1007	1	1	1	4	815.6
1007	1	1	1	5	NaN
1007	1	1	1	6	554.6
1007	1	1	1	7	640.3
1007	1	1	1	8	351
1007	1	1	1	9	359.3
1007	1	1	1	10	520
1007	1	1	1	11	592.4
1007	1	1	1	12	622.7
1007	1	1	1	13	609.6
1007	1	1	1	14	489.6
1007	1	1	1	15	499.7
1007	1	1	1	16	537.1
1007	1	1	1	17	NaN
1007	1	1	1	18	530.8
1007	1	1	1	19	532
1007	1	1	1	20	463.4
1007	1	1	1	21	408.1
1007	1	1	1	22	499.7
1007	1	1	1	23	697.7
1007	1	1	1	24	533.7
1007	1	1	1	25	488.6
1007	1	1	1	26	448.7
1007	1	1	1	27	463.2
1007	1	1	1	28	490.9
1007	1	1	1	29	524
1007	1	1	1	30	NaN
1007	1	1	1	31	545
1007	1	1	1	32	482.2
1007	1	1	1	33	730
1007	1	1	1	34	417.7
1007	1	1	1	35	622
1007	1	1	1	36	530.7
1007	1	1	1	37	629.5
1007	1	1	1	38	547.7
1007	1	1	1	39	677.8
1007	1	1	1	40	516
1007	1	1	1	41	NaN
1007	1	1	1	42	564.7
1007	1	1	1	43	553.4
1007	1	1	1	44	663.5
1007	1	1	1	45	375.1
1007	1	1	1	46	527.4
1007	1	1	1	47	503.8
1007	1	1	1	48	497.8
1007	1	1	2	1	610.6
1007	1	1	2	2	510.2
1007	1	1	2	3	529.3
1007	1	1	2	4	675.2
1007	1	1	2	5	1039.6
1007	1	1	2	6	842
1007	1	1	2	7	738.4
1007	1	1	2	8	649.3
1007	1	1	2	9	368.3
1007	1	1	2	10	438.6
1007	1	1	2	11	686.3
1007	1	1	2	12	631.4
1007	1	1	2	13	534.7
1007	1	1	2	14	473.6
1007	1	1	2	15	631.3
1007	1	1	2	16	533.8
1007	1	1	2	17	NaN
1007	1	1	2	18	505.4
1007	1	1	2	19	728.7
1007	1	1	2	20	994.1
1007	1	1	2	21	819.1
1007	1	1	2	22	973
1007	1	1	2	23	406.7
1007	1	1	2	24	NaN
1007	1	1	2	25	786.6
1007	1	1	2	26	697.3
1007	1	1	2	27	696.2
1007	1	1	2	28	591.6
1007	1	1	2	29	780.3
1007	1	1	2	30	588.9
1007	1	1	2	31	1126
1007	1	1	2	32	819.7
1007	1	1	2	33	683.3
1007	1	1	2	34	1062.3
1007	1	1	2	35	548
1007	1	1	2	36	676.4
1007	1	1	2	37	910.1
1007	1	1	2	38	NaN
1007	1	1	2	39	585.7
1007	1	1	2	40	767.4
1007	1	1	2	41	690.2
1007	1	1	2	42	829.4
1007	1	1	2	43	759.4
1007	1	1	2	44	828
1007	1	1	2	45	912.4
1007	1	1	2	46	534.5
1007	1	1	2	47	511.8
1007	1	1	2	48	534.8
1007	1	2	1	1	741.6
1007	1	2	1	2	490.1
1007	1	2	1	3	NaN
1007	1	2	1	4	476.2
1007	1	2	1	5	618.8
1007	1	2	1	6	566.8
1007	1	2	1	7	630.4
1007	1	2	1	8	739.8
1007	1	2	1	9	528.4
1007	1	2	1	10	479.8
1007	1	2	1	11	604.5
1007	1	2	1	12	889.9
1007	1	2	1	13	541.1
1007	1	2	1	14	710.8
1007	1	2	1	15	504.3
1007	1	2	1	16	645.2
1007	1	2	1	17	482.5
1007	1	2	1	18	788.8
1007	1	2	1	19	510.3
1007	1	2	1	20	509.2
1007	1	2	1	21	480.3
1007	1	2	1	22	405.9
1007	1	2	1	23	427.6
1007	1	2	1	24	390.3
1007	1	2	1	25	478.1
1007	1	2	1	26	NaN
1007	1	2	1	27	628.5
1007	1	2	1	28	314.4
1007	1	2	1	29	467.4
1007	1	2	1	30	484
1007	1	2	1	31	532.8
1007	1	2	1	32	419.5
1007	1	2	1	33	617.1
1007	1	2	1	34	616.4
1007	1	2	1	35	659.9
1007	1	2	1	36	517.5
1007	1	2	1	37	447.5
1007	1	2	1	38	430.8
1007	1	2	1	39	607.8
1007	1	2	1	40	837.8
1007	1	2	1	41	419.6
1007	1	2	1	42	738.9
1007	1	2	1	43	425.9
1007	1	2	1	44	788.8
1007	1	2	1	45	870.6
1007	1	2	1	46	742.2
1007	1	2	1	47	393.9
1007	1	2	1	48	525.2
1007	1	2	2	1	793
1007	1	2	2	2	609.7
1007	1	2	2	3	563.1
1007	1	2	2	4	592.5
1007	1	2	2	5	642.5
1007	1	2	2	6	829.9
1007	1	2	2	7	755.5
1007	1	2	2	8	442.2
1007	1	2	2	9	436.6
1007	1	2	2	10	670.1
1007	1	2	2	11	622.3
1007	1	2	2	12	669.5
1007	1	2	2	13	433.3
1007	1	2	2	14	714.9
1007	1	2	2	15	627.9
1007	1	2	2	16	749.9
1007	1	2	2	17	511.8
1007	1	2	2	18	803.5
1007	1	2	2	19	625.8
1007	1	2	2	20	537.2
1007	1	2	2	21	702.2
1007	1	2	2	22	665.5
1007	1	2	2	23	621.5
1007	1	2	2	24	653.2
1007	1	2	2	25	NaN
1007	1	2	2	26	534.1
1007	1	2	2	27	NaN
1007	1	2	2	28	549.1
1007	1	2	2	29	657.2
1007	1	2	2	30	683.8
1007	1	2	2	31	695.1
1007	1	2	2	32	799.9
1007	1	2	2	33	864
1007	1	2	2	34	871.2
1007	1	2	2	35	520.9
1007	1	2	2	36	783.2
1007	1	2	2	37	538.9
1007	1	2	2	38	434.2
1007	1	2	2	39	462.6
1007	1	2	2	40	748.5
1007	1	2	2	41	855.2
1007	1	2	2	42	NaN
1007	1	2	2	43	1084.6
1007	1	2	2	44	664.7
1007	1	2	2	45	656.9
1007	1	2	2	46	461
1007	1	2	2	47	476.6
1007	1	2	2	48	890.6
1009	1	1	1	1	479.6
1009	1	1	1	2	518.4
1009	1	1	1	3	451.5
1009	1	1	1	4	492.8
1009	1	1	1	5	384.9
1009	1	1	1	6	414.1
1009	1	1	1	7	535.2
1009	1	1	1	8	495.8
1009	1	1	1	9	494.1
1009	1	1	1	10	556.2
1009	1	1	1	11	470.1
1009	1	1	1	12	464.3
1009	1	1	1	13	569.8
1009	1	1	1	14	553
1009	1	1	1	15	394.5
1009	1	1	1	16	390.3
1009	1	1	1	17	550.5
1009	1	1	1	18	562.2
1009	1	1	1	19	482.9
1009	1	1	1	20	383.3
1009	1	1	1	21	545.7
1009	1	1	1	22	524.9
1009	1	1	1	23	590.3
1009	1	1	1	24	602.6
1009	1	1	1	25	542.5
1009	1	1	1	26	522.7
1009	1	1	1	27	457.3
1009	1	1	1	28	487.3
1009	1	1	1	29	307.4
1009	1	1	1	30	469.6
1009	1	1	1	31	529.8
1009	1	1	1	32	380.5
1009	1	1	1	33	443.2
1009	1	1	1	34	346.8
1009	1	1	1	35	576.3
1009	1	1	1	36	468.3
1009	1	1	1	37	509.1
1009	1	1	1	38	536.3
1009	1	1	1	39	651.1
1009	1	1	1	40	575.9
1009	1	1	1	41	513.1
1009	1	1	1	42	294.1
1009	1	1	1	43	364.8
1009	1	1	1	44	516.8
1009	1	1	1	45	NaN
1009	1	1	1	46	NaN
1009	1	1	1	47	495.2
1009	1	1	1	48	366.2
1009	1	1	2	1	NaN
1009	1	1	2	2	323.5
1009	1	1	2	3	457.9
1009	1	1	2	4	391.4
1009	1	1	2	5	484.3
1009	1	1	2	6	464.9
1009	1	1	2	7	367.7
1009	1	1	2	8	740.8
1009	1	1	2	9	424.9
1009	1	1	2	10	376.1
1009	1	1	2	11	417.9
1009	1	1	2	12	389.5
1009	1	1	2	13	518.2
1009	1	1	2	14	312.4
1009	1	1	2	15	522.1
1009	1	1	2	16	524
1009	1	1	2	17	498.1
1009	1	1	2	18	512.4
1009	1	1	2	19	453.3
1009	1	1	2	20	315.4
1009	1	1	2	21	334.7
1009	1	1	2	22	474.9
1009	1	1	2	23	443.1
1009	1	1	2	24	483
1009	1	1	2	25	637.8
1009	1	1	2	26	511.2
1009	1	1	2	27	344.2
1009	1	1	2	28	434.3
1009	1	1	2	29	704.9
1009	1	1	2	30	369.3
1009	1	1	2	31	428.7
1009	1	1	2	32	519.6
1009	1	1	2	33	507.2
1009	1	1	2	34	517.9
1009	1	1	2	35	536.8
1009	1	1	2	36	379.5
1009	1	1	2	37	667.5
1009	1	1	2	38	456.9
1009	1	1	2	39	652.1
1009	1	1	2	40	487.6
1009	1	1	2	41	514.6
1009	1	1	2	42	463.7
1009	1	1	2	43	528.3
1009	1	1	2	44	NaN
1009	1	1	2	45	483.7
1009	1	1	2	46	544.8
1009	1	1	2	47	380.1
1009	1	1	2	48	502.7
1009	1	2	1	1	519.5
1009	1	2	1	2	524.9
1009	1	2	1	3	426.2
1009	1	2	1	4	451.5
1009	1	2	1	5	427.8
1009	1	2	1	6	436.3
1009	1	2	1	7	414.9
1009	1	2	1	8	402.3
1009	1	2	1	9	583.9
1009	1	2	1	10	548.5
1009	1	2	1	11	533.6
1009	1	2	1	12	441.6
1009	1	2	1	13	469.7
1009	1	2	1	14	536.3
1009	1	2	1	15	503.4
1009	1	2	1	16	386.1
1009	1	2	1	17	526.4
1009	1	2	1	18	441.7
1009	1	2	1	19	486.9
1009	1	2	1	20	431.2
1009	1	2	1	21	423
1009	1	2	1	22	280.7
1009	1	2	1	23	444
1009	1	2	1	24	547.8
1009	1	2	1	25	570.1
1009	1	2	1	26	495.1
1009	1	2	1	27	551.2
1009	1	2	1	28	368.4
1009	1	2	1	29	441
1009	1	2	1	30	702.4
1009	1	2	1	31	693.1
1009	1	2	1	32	524.6
1009	1	2	1	33	518.7
1009	1	2	1	34	435
1009	1	2	1	35	485.4
1009	1	2	1	36	305.9
1009	1	2	1	37	393.3
1009	1	2	1	38	362.3
1009	1	2	1	39	459
1009	1	2	1	40	622.4
1009	1	2	1	41	446.1
1009	1	2	1	42	NaN
1009	1	2	1	43	NaN
1009	1	2	1	44	379.4
1009	1	2	1	45	688.2
1009	1	2	1	46	701.7
1009	1	2	1	47	383.5
1009	1	2	1	48	370.7
1009	1	2	2	1	540.4
1009	1	2	2	2	534.8
1009	1	2	2	3	527.4
1009	1	2	2	4	422
1009	1	2	2	5	520.9
1009	1	2	2	6	501.5
1009	1	2	2	7	562.1
1009	1	2	2	8	538.9
1009	1	2	2	9	501.1
1009	1	2	2	10	575
1009	1	2	2	11	567.5
1009	1	2	2	12	518.2
1009	1	2	2	13	593.8
1009	1	2	2	14	516.5
1009	1	2	2	15	640.4
1009	1	2	2	16	475.3
1009	1	2	2	17	469.2
1009	1	2	2	18	537.1
1009	1	2	2	19	562
1009	1	2	2	20	510.8
1009	1	2	2	21	614.8
1009	1	2	2	22	608.2
1009	1	2	2	23	368.9
1009	1	2	2	24	NaN
1009	1	2	2	25	656.7
1009	1	2	2	26	NaN
1009	1	2	2	27	624.3
1009	1	2	2	28	430
1009	1	2	2	29	531.8
1009	1	2	2	30	507.6
1009	1	2	2	31	477.6
1009	1	2	2	32	508.5
1009	1	2	2	33	534.4
1009	1	2	2	34	413.6
1009	1	2	2	35	583.1
1009	1	2	2	36	570.1
1009	1	2	2	37	633.2
1009	1	2	2	38	528.9
1009	1	2	2	39	NaN
1009	1	2	2	40	618.2
1009	1	2	2	41	539.1
1009	1	2	2	42	440
1009	1	2	2	43	426.8
1009	1	2	2	44	474.8
1009	1	2	2	45	458.1
1009	1	2	2	46	709.5
1009	1	2	2	47	602.8
1009	1	2	2	48	470.5
1010	2	1	1	1	567.2
1010	2	1	1	2	513
1010	2	1	1	3	525.9
1010	2	1	1	4	510
1010	2	1	1	5	500.6
1010	2	1	1	6	488.4
1010	2	1	1	7	NaN
1010	2	1	1	8	527.6
1010	2	1	1	9	701.3
1010	2	1	1	10	693.6
1010	2	1	1	11	504.3
1010	2	1	1	12	434.2
1010	2	1	1	13	679.4
1010	2	1	1	14	587.7
1010	2	1	1	15	802.7
1010	2	1	1	16	626.4
1010	2	1	1	17	487.7
1010	2	1	1	18	511.1
1010	2	1	1	19	738.8
1010	2	1	1	20	596.7
1010	2	1	1	21	583.1
1010	2	1	1	22	590.1
1010	2	1	1	23	579.8
1010	2	1	1	24	598.8
1010	2	1	1	25	616.8
1010	2	1	1	26	589.1
1010	2	1	1	27	535.4
1010	2	1	1	28	612.5
1010	2	1	1	29	677.2
1010	2	1	1	30	571.5
1010	2	1	1	31	740.1
1010	2	1	1	32	754.1
1010	2	1	1	33	610.5
1010	2	1	1	34	NaN
1010	2	1	1	35	554.5
1010	2	1	1	36	NaN
1010	2	1	1	37	523.2
1010	2	1	1	38	501.3
1010	2	1	1	39	621.5
1010	2	1	1	40	483.9
1010	2	1	1	41	532.9
1010	2	1	1	42	640.3
1010	2	1	1	43	481.2
1010	2	1	1	44	568.9
1010	2	1	1	45	737
1010	2	1	1	46	470.3
1010	2	1	1	47	559.3
1010	2	1	1	48	590.7
1010	2	1	2	1	618.9
1010	2	1	2	2	NaN
1010	2	1	2	3	612.6
1010	2	1	2	4	682.6
1010	2	1	2	5	644.3
1010	2	1	2	6	521
1010	2	1	2	7	496
1010	2	1	2	8	769.6
1010	2	1	2	9	576.6
1010	2	1	2	10	674.9
1010	2	1	2	11	637.3
1010	2	1	2	12	577.3
1010	2	1	2	13	651.7
1010	2	1	2	14	682.1
1010	2	1	2	15	579
1010	2	1	2	16	NaN
1010	2	1	2	17	589.4
1010	2	1	2	18	489.4
1010	2	1	2	19	629.4
1010	2	1	2	20	606
1010	2	1	2	21	574.5
1010	2	1	2	22	613.5
1010	2	1	2	23	759.7
1010	2	1	2	24	675.1
1010	2	1	2	25	577.4
1010	2	1	2	26	709.1
1010	2	1	2	27	631.5
1010	2	1	2	28	615.4
1010	2	1	2	29	771.8
1010	2	1	2	30	634.8
1010	2	1	2	31	486.1
1010	2	1	2	32	508.7
1010	2	1	2	33	NaN
1010	2	1	2	34	621.5
1010	2	1	2	35	581.4
1010	2	1	2	36	629.2
1010	2	1	2	37	687.2
1010	2	1	2	38	621.5
1010	2	1	2	39	638.4
1010	2	1	2	40	678.2
1010	2	1	2	41	689.5
1010	2	1	2	42	656
1010	2	1	2	43	491.9
1010	2	1	2	44	676.2
1010	2	1	2	45	595.3
1010	2	1	2	46	547.9
1010	2	1	2	47	606
1010	2	1	2	48	821
1010	2	2	1	1	533.4
1010	2	2	1	2	530.4
1010	2	2	1	3	609.4
1010	2	2	1	4	628.6
1010	2	2	1	5	NaN
1010	2	2	1	6	567.7
1010	2	2	1	7	562.1
1010	2	2	1	8	608.7
1010	2	2	1	9	NaN
1010	2	2	1	10	738.7
1010	2	2	1	11	436.3
1010	2	2	1	12	564.1
1010	2	2	1	13	653
1010	2	2	1	14	589.8
1010	2	2	1	15	531.1
1010	2	2	1	16	474.1
1010	2	2	1	17	497.2
1010	2	2	1	18	557.2
1010	2	2	1	19	586.5
1010	2	2	1	20	512.5
1010	2	2	1	21	406.6
1010	2	2	1	22	547.9
1010	2	2	1	23	512.2
1010	2	2	1	24	640.9
1010	2	2	1	25	NaN
1010	2	2	1	26	551.4
1010	2	2	1	27	NaN
1010	2	2	1	28	553.8
1010	2	2	1	29	487.2
1010	2	2	1	30	552.5
1010	2	2	1	31	521.8
1010	2	2	1	32	522.6
1010	2	2	1	33	635.5
1010	2	2	1	34	NaN
1010	2	2	1	35	531.6
1010	2	2	1	36	533.2
1010	2	2	1	37	603.2
1010	2	2	1	38	569.6
1010	2	2	1	39	599
1010	2	2	1	40	567.3
1010	2	2	1	41	519.3
1010	2	2	1	42	526
1010	2	2	1	43	527.2
1010	2	2	1	44	473.7
1010	2	2	1	45	426.4
1010	2	2	1	46	613.5
1010	2	2	1	47	625.5
1010	2	2	1	48	591.8
1010	2	2	2	1	598.9
1010	2	2	2	2	632.1
1010	2	2	2	3	671
1010	2	2	2	4	883.7
1010	2	2	2	5	775.4
1010	2	2	2	6	550.3
1010	2	2	2	7	567.8
1010	2	2	2	8	626.8
1010	2	2	2	9	672.7
1010	2	2	2	10	534.8
1010	2	2	2	11	683.9
1010	2	2	2	12	1050.2
1010	2	2	2	13	650.1
1010	2	2	2	14	682.5
1010	2	2	2	15	631.4
1010	2	2	2	16	686.4
1010	2	2	2	17	596.6
1010	2	2	2	18	565.8
1010	2	2	2	19	578.9
1010	2	2	2	20	648.5
1010	2	2	2	21	730.2
1010	2	2	2	22	682.2
1010	2	2	2	23	686.9
1010	2	2	2	24	671.9
1010	2	2	2	25	968.7
1010	2	2	2	26	NaN
1010	2	2	2	27	546.1
1010	2	2	2	28	659.8
1010	2	2	2	29	530.9
1010	2	2	2	30	NaN
1010	2	2	2	31	655.2
1010	2	2	2	32	604.5
1010	2	2	2	33	579.3
1010	2	2	2	34	724.7
1010	2	2	2	35	615.9
1010	2	2	2	36	665.6
1010	2	2	2	37	596.3
1010	2	2	2	38	820.9
1010	2	2	2	39	747.9
1010	2	2	2	40	NaN
1010	2	2	2	41	577
1010	2	2	2	42	538.7
1010	2	2	2	43	680.6
1010	2	2	2	44	618.4
1010	2	2	2	45	598
1010	2	2	2	46	680.8
1010	2	2	2	47	656.4
1010	2	2	2	48	590.3
1013	2	1	1	1	591.7
1013	2	1	1	2	497.9
1013	2	1	1	3	443.6
1013	2	1	1	4	595.5
1013	2	1	1	5	509.6
1013	2	1	1	6	400.4
1013	2	1	1	7	448
1013	2	1	1	8	442.8
1013	2	1	1	9	341.1
1013	2	1	1	10	299.9
1013	2	1	1	11	400.6
1013	2	1	1	12	582
1013	2	1	1	13	542.2
1013	2	1	1	14	383.4
1013	2	1	1	15	497.4
1013	2	1	1	16	600.2
1013	2	1	1	17	514.7
1013	2	1	1	18	553.2
1013	2	1	1	19	458.6
1013	2	1	1	20	669.3
1013	2	1	1	21	405.5
1013	2	1	1	22	308.8
1013	2	1	1	23	345.6
1013	2	1	1	24	NaN
1013	2	1	1	25	NaN
1013	2	1	1	26	517.1
1013	2	1	1	27	463.1
1013	2	1	1	28	480
1013	2	1	1	29	351.6
1013	2	1	1	30	727.6
1013	2	1	1	31	366.7
1013	2	1	1	32	256.4
1013	2	1	1	33	303.7
1013	2	1	1	34	NaN
1013	2	1	1	35	623.7
1013	2	1	1	36	435.1
1013	2	1	1	37	483.7
1013	2	1	1	38	446.8
1013	2	1	1	39	423.9
1013	2	1	1	40	364
1013	2	1	1	41	280.2
1013	2	1	1	42	190.9
1013	2	1	1	43	475.9
1013	2	1	1	44	372.9
1013	2	1	1	45	404.3
1013	2	1	1	46	384.7
1013	2	1	1	47	610.4
1013	2	1	1	48	578.7
1013	2	1	2	1	515.1
1013	2	1	2	2	640.4
1013	2	1	2	3	554.9
1013	2	1	2	4	662.5
1013	2	1	2	5	503.1
1013	2	1	2	6	203
1013	2	1	2	7	857.8
1013	2	1	2	8	450.7
1013	2	1	2	9	404.8
1013	2	1	2	10	539.5
1013	2	1	2	11	418.7
1013	2	1	2	12	590.4
1013	2	1	2	13	586.4
1013	2	1	2	14	592.6
1013	2	1	2	15	607.8
1013	2	1	2	16	612.2
1013	2	1	2	17	697.2
1013	2	1	2	18	870.6
1013	2	1	2	19	678.8
1013	2	1	2	20	NaN
1013	2	1	2	21	559.1
1013	2	1	2	22	379.9
1013	2	1	2	23	359.2
1013	2	1	2	24	842.5
1013	2	1	2	25	406.9
1013	2	1	2	26	477.3
1013	2	1	2	27	498
1013	2	1	2	28	393
1013	2	1	2	29	308.6
1013	2	1	2	30	240.2
1013	2	1	2	31	227.3
1013	2	1	2	32	391.9
1013	2	1	2	33	354.5
1013	2	1	2	34	388.6
1013	2	1	2	35	274.2
1013	2	1	2	36	736.6
1013	2	1	2	37	667.6
1013	2	1	2	38	385.3
1013	2	1	2	39	417.3
1013	2	1	2	40	NaN
1013	2	1	2	41	520.7
1013	2	1	2	42	570.1
1013	2	1	2	43	458.1
1013	2	1	2	44	373.2
1013	2	1	2	45	447.2
1013	2	1	2	46	437.5
1013	2	1	2	47	473.4
1013	2	1	2	48	527.4
1013	2	2	1	1	515
1013	2	2	1	2	341.2
1013	2	2	1	3	509.3
1013	2	2	1	4	434.5
1013	2	2	1	5	NaN
1013	2	2	1	6	456.5
1013	2	2	1	7	476.4
1013	2	2	1	8	373
1013	2	2	1	9	417.1
1013	2	2	1	10	413.4
1013	2	2	1	11	310.7
1013	2	2	1	12	403.9
1013	2	2	1	13	461.9
1013	2	2	1	14	246.4
1013	2	2	1	15	295
1013	2	2	1	16	451.1
1013	2	2	1	17	363.9
1013	2	2	1	18	246
1013	2	2	1	19	NaN
1013	2	2	1	20	351.4
1013	2	2	1	21	357.6
1013	2	2	1	22	426.5
1013	2	2	1	23	427.8
1013	2	2	1	24	437.9
1013	2	2	1	25	499.9
1013	2	2	1	26	481.9
1013	2	2	1	27	348.8
1013	2	2	1	28	493.8
1013	2	2	1	29	550.5
1013	2	2	1	30	491.2
1013	2	2	1	31	522.9
1013	2	2	1	32	506.2
1013	2	2	1	33	NaN
1013	2	2	1	34	525
1013	2	2	1	35	594.4
1013	2	2	1	36	NaN
1013	2	2	1	37	509.4
1013	2	2	1	38	435.3
1013	2	2	1	39	486.9
1013	2	2	1	40	445.1
1013	2	2	1	41	392.5
1013	2	2	1	42	457.3
1013	2	2	1	43	400.7
1013	2	2	1	44	424.9
1013	2	2	1	45	519.2
1013	2	2	1	46	601.4
1013	2	2	1	47	587.3
1013	2	2	1	48	NaN
1013	2	2	2	1	788.8
1013	2	2	2	2	813
1013	2	2	2	3	675.3
1013	2	2	2	4	688
1013	2	2	2	5	NaN
1013	2	2	2	6	737.7
1013	2	2	2	7	706.6
1013	2	2	2	8	523.6
1013	2	2	2	9	560
1013	2	2	2	10	573.6
1013	2	2	2	11	721.3
1013	2	2	2	12	833.2
1013	2	2	2	13	583.5
1013	2	2	2	14	681.3
1013	2	2	2	15	NaN
1013	2	2	2	16	588.1
1013	2	2	2	17	718.2
1013	2	2	2	18	564.6
1013	2	2	2	19	810.3
1013	2	2	2	20	560.3
1013	2	2	2	21	695.2
1013	2	2	2	22	632.8
1013	2	2	2	23	712
1013	2	2	2	24	651.8
1013	2	2	2	25	534.7
1013	2	2	2	26	532.5
1013	2	2	2	27	536
1013	2	2	2	28	755.8
1013	2	2	2	29	784.7
1013	2	2	2	30	454.7
1013	2	2	2	31	535.4
1013	2	2	2	32	741.9
1013	2	2	2	33	581.7
1013	2	2	2	34	631.8
1013	2	2	2	35	526.9
1013	2	2	2	36	607.2
1013	2	2	2	37	472
1013	2	2	2	38	494.5
1013	2	2	2	39	559.2
1013	2	2	2	40	599.7
1013	2	2	2	41	551.1
1013	2	2	2	42	588.3
1013	2	2	2	43	584.7
1013	2	2	2	44	821.5
1013	2	2	2	45	638.3
1013	2	2	2	46	683.9
1013	2	2	2	47	723.5
1013	2	2	2	48	665.8
1014	1	1	1	1	461.9
1014	1	1	1	2	552.5
1014	1	1	1	3	574.5
1014	1	1	1	4	564.3
1014	1	1	1	5	608.9
1014	1	1	1	6	527.6
1014	1	1	1	7	510.3
1014	1	1	1	8	488.6
1014	1	1	1	9	703.3
1014	1	1	1	10	682.9
1014	1	1	1	11	646.3
1014	1	1	1	12	771.5
1014	1	1	1	13	717.7
1014	1	1	1	14	NaN
1014	1	1	1	15	584.3
1014	1	1	1	16	616.6
1014	1	1	1	17	607.3
1014	1	1	1	18	524.1
1014	1	1	1	19	583.7
1014	1	1	1	20	615.1
1014	1	1	1	21	607.3
1014	1	1	1	22	539.3
1014	1	1	1	23	572.8
1014	1	1	1	24	662.8
1014	1	1	1	25	700.9
1014	1	1	1	26	503
1014	1	1	1	27	544.1
1014	1	1	1	28	450.3
1014	1	1	1	29	552.3
1014	1	1	1	30	415.6
1014	1	1	1	31	525.7
1014	1	1	1	32	529.3
1014	1	1	1	33	576
1014	1	1	1	34	500
1014	1	1	1	35	570
1014	1	1	1	36	637
1014	1	1	1	37	593.7
1014	1	1	1	38	682.8
1014	1	1	1	39	420.7
1014	1	1	1	40	461.7
1014	1	1	1	41	635
1014	1	1	1	42	679.4
1014	1	1	1	43	NaN
1014	1	1	1	44	522.8
1014	1	1	1	45	624.1
1014	1	1	1	46	489.4
1014	1	1	1	47	467.1
1014	1	1	1	48	560.8
1014	1	1	2	1	489.5
1014	1	1	2	2	717.2
1014	1	1	2	3	730.3
1014	1	1	2	4	505.2
1014	1	1	2	5	463.2
1014	1	1	2	6	519
1014	1	1	2	7	699.5
1014	1	1	2	8	599.6
1014	1	1	2	9	738.5
1014	1	1	2	10	613.9
1014	1	1	2	11	NaN
1014	1	1	2	12	633.6
1014	1	1	2	13	732
1014	1	1	2	14	515.7
1014	1	1	2	15	455.6
1014	1	1	2	16	626
1014	1	1	2	17	629.9
1014	1	1	2	18	645.1
1014	1	1	2	19	683.9
1014	1	1	2	20	559.4
1014	1	1	2	21	786.6
1014	1	1	2	22	714.1
1014	1	1	2	23	767.7
1014	1	1	2	24	547.3
1014	1	1	2	25	538.4
1014	1	1	2	26	819
1014	1	1	2	27	NaN
1014	1	1	2	28	779.2
1014	1	1	2	29	582.3
1014	1	1	2	30	363.7
1014	1	1	2	31	560.7
1014	1	1	2	32	496.3
1014	1	1	2	33	402.6
1014	1	1	2	34	515.6
1014	1	1	2	35	545.7
1014	1	1	2	36	553.3
1014	1	1	2	37	509.4
1014	1	1	2	38	568.5
1014	1	1	2	39	604.4
1014	1	1	2	40	633.8
1014	1	1	2	41	555
1014	1	1	2	42	632
1014	1	1	2	43	606.4
1014	1	1	2	44	541.6
1014	1	1	2	45	493.8
1014	1	1	2	46	505.8
1014	1	1	2	47	579.2
1014	1	1	2	48	487.5
1014	1	2	1	1	608.7
1014	1	2	1	2	645
1014	1	2	1	3	695
1014	1	2	1	4	615.4
1014	1	2	1	5	839
1014	1	2	1	6	620.8
1014	1	2	1	7	630.3
1014	1	2	1	8	657.1
1014	1	2	1	9	496
1014	1	2	1	10	639.5
1014	1	2	1	11	655.8
1014	1	2	1	12	586.8
1014	1	2	1	13	619.4
1014	1	2	1	14	590.7
1014	1	2	1	15	568.4
1014	1	2	1	16	795.4
1014	1	2	1	17	543.8
1014	1	2	1	18	619.1
1014	1	2	1	19	594.5
1014	1	2	1	20	630.2
1014	1	2	1	21	549.1
1014	1	2	1	22	516
1014	1	2	1	23	609.8
1014	1	2	1	24	747.8
1014	1	2	1	25	630
1014	1	2	1	26	576.7
1014	1	2	1	27	575.7
1014	1	2	1	28	567.7
1014	1	2	1	29	565.4
1014	1	2	1	30	NaN
1014	1	2	1	31	518.8
1014	1	2	1	32	695.8
1014	1	2	1	33	768.8
1014	1	2	1	34	623.4
1014	1	2	1	35	690.1
1014	1	2	1	36	579.1
1014	1	2	1	37	538.9
1014	1	2	1	38	NaN
1014	1	2	1	39	715.4
1014	1	2	1	40	823.2
1014	1	2	1	41	NaN
1014	1	2	1	42	631.2
1014	1	2	1	43	553.4
1014	1	2	1	44	635.2
1014	1	2	1	45	554.9
1014	1	2	1	46	693.2
1014	1	2	1	47	728.6
1014	1	2	1	48	719.7
1014	1	2	2	1	729
1014	1	2	2	2	917.7
1014	1	2	2	3	944.6
1014	1	2	2	4	NaN
1014	1	2	2	5	791
1014	1	2	2	6	679.4
1014	1	2	2	7	792.8
1014	1	2	2	8	787.8
1014	1	2	2	9	669.4
1014	1	2	2	10	978.7
1014	1	2	2	11	581.4
1014	1	2	2	12	661.7
1014	1	2	2	13	673.2
1014	1	2	2	14	943.5
1014	1	2	2	15	577.1
1014	1	2	2	16	557.1
1014	1	2	2	17	835.1
1014	1	2	2	18	NaN
1014	1	2	2	19	NaN
1014	1	2	2	20	626.5
1014	1	2	2	21	561.5
1014	1	2	2	22	456.5
1014	1	2	2	23	720.1
1014	1	2	2	24	558.7
1014	1	2	2	25	NaN
1014	1	2	2	26	708.4
1014	1	2	2	27	585.8
1014	1	2	2	28	761.2
1014	1	2	2	29	NaN
1014	1	2	2	30	695.2
1014	1	2	2	31	755.2
1014	1	2	2	32	642.5
1014	1	2	2	33	627.1
1014	1	2	2	34	595.2
1014	1	2	2	35	622.2
1014	1	2	2	36	736.8
1014	1	2	2	37	805.2
1014	1	2	2	38	1197.5
1014	1	2	2	39	550.2
1014	1	2	2	40	852.5
1014	1	2	2	41	701.3
1014	1	2	2	42	466.9
1014	1	2	2	43	NaN
1014	1	2	2	44	618.6
1014	1	2	2	45	565.9
1014	1	2	2	46	522.9
1014	1	2	2	47	1086.6
1014	1	2	2	48	628.2
1015	2	1	1	1	578.4
1015	2	1	1	2	868.4
1015	2	1	1	3	NaN
1015	2	1	1	4	570.5
1015	2	1	1	5	NaN
1015	2	1	1	6	NaN
1015	2	1	1	7	611.3
1015	2	1	1	8	NaN
1015	2	1	1	9	552.1
1015	2	1	1	10	NaN
1015	2	1	1	11	528.3
1015	2	1	1	12	392.8
1015	2	1	1	13	475.6
1015	2	1	1	14	1101.3
1015	2	1	1	15	561.3
1015	2	1	1	16	NaN
1015	2	1	1	17	NaN
1015	2	1	1	18	634.5
1015	2	1	1	19	541.4
1015	2	1	1	20	667.3
1015	2	1	1	21	1114
1015	2	1	1	22	631.7
1015	2	1	1	23	NaN
1015	2	1	1	24	NaN
1015	2	1	1	25	NaN
1015	2	1	1	26	652.8
1015	2	1	1	27	661
1015	2	1	1	28	NaN
1015	2	1	1	29	NaN
1015	2	1	1	30	648.5
1015	2	1	1	31	NaN
1015	2	1	1	32	NaN
1015	2	1	1	33	657.9
1015	2	1	1	34	NaN
1015	2	1	1	35	595.1
1015	2	1	1	36	692.8
1015	2	1	1	37	NaN
1015	2	1	1	38	NaN
1015	2	1	1	39	594.4
1015	2	1	1	40	608.3
1015	2	1	1	41	NaN
1015	2	1	1	42	556.5
1015	2	1	1	43	NaN
1015	2	1	1	44	NaN
1015	2	1	1	45	NaN
1015	2	1	1	46	NaN
1015	2	1	1	47	650.4
1015	2	1	1	48	NaN
1015	2	1	2	1	821.7
1015	2	1	2	2	616.6
1015	2	1	2	3	625.7
1015	2	1	2	4	882.9
1015	2	1	2	5	NaN
1015	2	1	2	6	573
1015	2	1	2	7	537.7
1015	2	1	2	8	671.3
1015	2	1	2	9	573.2
1015	2	1	2	10	547.1
1015	2	1	2	11	616.7
1015	2	1	2	12	708.1
1015	2	1	2	13	707.7
1015	2	1	2	14	768.6
1015	2	1	2	15	909.3
1015	2	1	2	16	847.8
1015	2	1	2	17	563.7
1015	2	1	2	18	1004.6
1015	2	1	2	19	NaN
1015	2	1	2	20	930.9
1015	2	1	2	21	557.1
1015	2	1	2	22	950.8
1015	2	1	2	23	731.4
1015	2	1	2	24	633.5
1015	2	1	2	25	683.3
1015	2	1	2	26	901.8
1015	2	1	2	27	601.5
1015	2	1	2	28	821
1015	2	1	2	29	709.2
1015	2	1	2	30	561.9
1015	2	1	2	31	1081.6
1015	2	1	2	32	612.6
1015	2	1	2	33	710.8
1015	2	1	2	34	765.3
1015	2	1	2	35	749.8
1015	2	1	2	36	740.6
1015	2	1	2	37	1056.3
1015	2	1	2	38	973.3
1015	2	1	2	39	971.3
1015	2	1	2	40	855.8
1015	2	1	2	41	663.1
1015	2	1	2	42	865.3
1015	2	1	2	43	619
1015	2	1	2	44	633.5
1015	2	1	2	45	692.8
1015	2	1	2	46	747.2
1015	2	1	2	47	646.6
1015	2	1	2	48	960.8
1015	2	2	1	1	481.4
1015	2	2	1	2	717.3
1015	2	2	1	3	689
1015	2	2	1	4	917.4
1015	2	2	1	5	NaN
1015	2	2	1	6	NaN
1015	2	2	1	7	1021.3
1015	2	2	1	8	535.5
1015	2	2	1	9	NaN
1015	2	2	1	10	NaN
1015	2	2	1	11	652.6
1015	2	2	1	12	653.3
1015	2	2	1	13	813.7
1015	2	2	1	14	643.7
1015	2	2	1	15	471
1015	2	2	1	16	NaN
1015	2	2	1	17	498.5
1015	2	2	1	18	564
1015	2	2	1	19	NaN
1015	2	2	1	20	NaN
1015	2	2	1	21	NaN
1015	2	2	1	22	697.4
1015	2	2	1	23	NaN
1015	2	2	1	24	NaN
1015	2	2	1	25	647
1015	2	2	1	26	NaN
1015	2	2	1	27	661
1015	2	2	1	28	NaN
1015	2	2	1	29	NaN
1015	2	2	1	30	NaN
1015	2	2	1	31	1156.9
1015	2	2	1	32	NaN
1015	2	2	1	33	783.2
1015	2	2	1	34	652.2
1015	2	2	1	35	NaN
1015	2	2	1	36	NaN
1015	2	2	1	37	785.9
1015	2	2	1	38	1088.2
1015	2	2	1	39	1075.7
1015	2	2	1	40	NaN
1015	2	2	1	41	605.9
1015	2	2	1	42	646.7
1015	2	2	1	43	NaN
1015	2	2	1	44	787.4
1015	2	2	1	45	837.5
1015	2	2	1	46	NaN
1015	2	2	1	47	NaN
1015	2	2	1	48	656.6
1015	2	2	2	1	645.8
1015	2	2	2	2	1434.9
1015	2	2	2	3	778.8
1015	2	2	2	4	895.1
1015	2	2	2	5	1126.1
1015	2	2	2	6	811.1
1015	2	2	2	7	694.4
1015	2	2	2	8	985.2
1015	2	2	2	9	1176.7
1015	2	2	2	10	607
1015	2	2	2	11	768.1
1015	2	2	2	12	717.9
1015	2	2	2	13	660.3
1015	2	2	2	14	593
1015	2	2	2	15	1038.5
1015	2	2	2	16	748.5
1015	2	2	2	17	585.7
1015	2	2	2	18	811.4
1015	2	2	2	19	NaN
1015	2	2	2	20	717.9
1015	2	2	2	21	762.3
1015	2	2	2	22	903.3
1015	2	2	2	23	747.7
1015	2	2	2	24	694.5
1015	2	2	2	25	861.9
1015	2	2	2	26	667.1
1015	2	2	2	27	1006.5
1015	2	2	2	28	922.1
1015	2	2	2	29	1382.6
1015	2	2	2	30	962.6
1015	2	2	2	31	749.9
1015	2	2	2	32	724.8
1015	2	2	2	33	1128.1
1015	2	2	2	34	905.5
1015	2	2	2	35	879.7
1015	2	2	2	36	1046.1
1015	2	2	2	37	835.5
1015	2	2	2	38	787.9
1015	2	2	2	39	1013.7
1015	2	2	2	40	1117.4
1015	2	2	2	41	1154.7
1015	2	2	2	42	1198.5
1015	2	2	2	43	NaN
1015	2	2	2	44	737.5
1015	2	2	2	45	688.5
1015	2	2	2	46	NaN
1015	2	2	2	47	962.5
1015	2	2	2	48	1004.1
1016	1	1	1	1	626.9
1016	1	1	1	2	533
1016	1	1	1	3	502.9
1016	1	1	1	4	522.4
1016	1	1	1	5	489.2
1016	1	1	1	6	518.5
1016	1	1	1	7	492.7
1016	1	1	1	8	529.9
1016	1	1	1	9	489.5
1016	1	1	1	10	515.1
1016	1	1	1	11	473.8
1016	1	1	1	12	520.6
1016	1	1	1	13	515.3
1016	1	1	1	14	538.4
1016	1	1	1	15	545.8
1016	1	1	1	16	500
1016	1	1	1	17	524
1016	1	1	1	18	619.4
1016	1	1	1	19	331.7
1016	1	1	1	20	557.3
1016	1	1	1	21	374.1
1016	1	1	1	22	490.3
1016	1	1	1	23	379.7
1016	1	1	1	24	574.3
1016	1	1	1	25	494.2
1016	1	1	1	26	351.3
1016	1	1	1	27	512
1016	1	1	1	28	566.2
1016	1	1	1	29	483.2
1016	1	1	1	30	476.2
1016	1	1	1	31	511.7
1016	1	1	1	32	604.9
1016	1	1	1	33	568
1016	1	1	1	34	407.9
1016	1	1	1	35	508.3
1016	1	1	1	36	370
1016	1	1	1	37	322.1
1016	1	1	1	38	282.6
1016	1	1	1	39	281.5
1016	1	1	1	40	575.5
1016	1	1	1	41	353.7
1016	1	1	1	42	245.9
1016	1	1	1	43	284.9
1016	1	1	1	44	303.3
1016	1	1	1	45	381.2
1016	1	1	1	46	NaN
1016	1	1	1	47	268.2
1016	1	1	1	48	291.4
1016	1	1	2	1	676.3
1016	1	1	2	2	512.1
1016	1	1	2	3	623.6
1016	1	1	2	4	619.4
1016	1	1	2	5	505.5
1016	1	1	2	6	486.4
1016	1	1	2	7	505.4
1016	1	1	2	8	520.5
1016	1	1	2	9	505.6
1016	1	1	2	10	530
1016	1	1	2	11	524.3
1016	1	1	2	12	531.2
1016	1	1	2	13	509.9
1016	1	1	2	14	425.2
1016	1	1	2	15	415.8
1016	1	1	2	16	627.2
1016	1	1	2	17	555.7
1016	1	1	2	18	488.6
1016	1	1	2	19	551.8
1016	1	1	2	20	588.8
1016	1	1	2	21	651.6
1016	1	1	2	22	579.1
1016	1	1	2	23	417.4
1016	1	1	2	24	589.5
1016	1	1	2	25	NaN
1016	1	1	2	26	508.6
1016	1	1	2	27	618
1016	1	1	2	28	524.1
1016	1	1	2	29	751.7
1016	1	1	2	30	577.1
1016	1	1	2	31	619.7
1016	1	1	2	32	NaN
1016	1	1	2	33	524.4
1016	1	1	2	34	497.9
1016	1	1	2	35	491.8
1016	1	1	2	36	422.3
1016	1	1	2	37	554.8
1016	1	1	2	38	354.5
1016	1	1	2	39	455.8
1016	1	1	2	40	516.7
1016	1	1	2	41	402.6
1016	1	1	2	42	406.7
1016	1	1	2	43	473.1
1016	1	1	2	44	344.6
1016	1	1	2	45	461
1016	1	1	2	46	411.2
1016	1	1	2	47	333.8
1016	1	1	2	48	334
1016	1	2	1	1	628.5
1016	1	2	1	2	511.5
1016	1	2	1	3	597.3
1016	1	2	1	4	573.2
1016	1	2	1	5	591.6
1016	1	2	1	6	563.3
1016	1	2	1	7	530.8
1016	1	2	1	8	563.6
1016	1	2	1	9	648.8
1016	1	2	1	10	559.1
1016	1	2	1	11	533
1016	1	2	1	12	567.9
1016	1	2	1	13	547.8
1016	1	2	1	14	501.3
1016	1	2	1	15	540.6
1016	1	2	1	16	590.7
1016	1	2	1	17	570.8
1016	1	2	1	18	602.4
1016	1	2	1	19	639.4
1016	1	2	1	20	NaN
1016	1	2	1	21	624.1
1016	1	2	1	22	558.7
1016	1	2	1	23	551.7
1016	1	2	1	24	570.9
1016	1	2	1	25	574.5
1016	1	2	1	26	509.2
1016	1	2	1	27	NaN
1016	1	2	1	28	539.8
1016	1	2	1	29	659.3
1016	1	2	1	30	552.1
1016	1	2	1	31	554.8
1016	1	2	1	32	515.9
1016	1	2	1	33	NaN
1016	1	2	1	34	596.9
1016	1	2	1	35	602.9
1016	1	2	1	36	535.3
1016	1	2	1	37	552.5
1016	1	2	1	38	590
1016	1	2	1	39	527
1016	1	2	1	40	527.4
1016	1	2	1	41	548.6
1016	1	2	1	42	543.2
1016	1	2	1	43	587
1016	1	2	1	44	529.1
1016	1	2	1	45	485.9
1016	1	2	1	46	484
1016	1	2	1	47	539.1
1016	1	2	1	48	523.6
1016	1	2	2	1	621.5
1016	1	2	2	2	NaN
1016	1	2	2	3	627.8
1016	1	2	2	4	666.7
1016	1	2	2	5	696.3
1016	1	2	2	6	631.3
1016	1	2	2	7	713.6
1016	1	2	2	8	640.3
1016	1	2	2	9	682.8
1016	1	2	2	10	614.2
1016	1	2	2	11	629.3
1016	1	2	2	12	570
1016	1	2	2	13	640.2
1016	1	2	2	14	553.5
1016	1	2	2	15	529.6
1016	1	2	2	16	514.1
1016	1	2	2	17	612.9
1016	1	2	2	18	649.8
1016	1	2	2	19	710.2
1016	1	2	2	20	678.9
1016	1	2	2	21	597.5
1016	1	2	2	22	610.8
1016	1	2	2	23	551.5
1016	1	2	2	24	763.7
1016	1	2	2	25	657.6
1016	1	2	2	26	693.6
1016	1	2	2	27	600
1016	1	2	2	28	604.2
1016	1	2	2	29	678.3
1016	1	2	2	30	629.9
1016	1	2	2	31	NaN
1016	1	2	2	32	551.6
1016	1	2	2	33	862.5
1016	1	2	2	34	599.2
1016	1	2	2	35	630.3
1016	1	2	2	36	456.3
1016	1	2	2	37	593.8
1016	1	2	2	38	643.2
1016	1	2	2	39	821.2
1016	1	2	2	40	540.5
1016	1	2	2	41	572
1016	1	2	2	42	588
1016	1	2	2	43	714
1016	1	2	2	44	623.9
1016	1	2	2	45	667
1016	1	2	2	46	576
1016	1	2	2	47	571.9
1016	1	2	2	48	667.8
1017	1	1	1	1	590.9
1017	1	1	1	2	526.7
1017	1	1	1	3	NaN
1017	1	1	1	4	456.8
1017	1	1	1	5	539
1017	1	1	1	6	578.9
1017	1	1	1	7	633.1
1017	1	1	1	8	719.6
1017	1	1	1	9	636.5
1017	1	1	1	10	513.3
1017	1	1	1	11	591.3
1017	1	1	1	12	523.3
1017	1	1	1	13	596.6
1017	1	1	1	14	607.2
1017	1	1	1	15	448.4
1017	1	1	1	16	NaN
1017	1	1	1	17	510.9
1017	1	1	1	18	531.3
1017	1	1	1	19	603.4
1017	1	1	1	20	509.6
1017	1	1	1	21	573.2
1017	1	1	1	22	478.4
1017	1	1	1	23	505.2
1017	1	1	1	24	545.9
1017	1	1	1	25	519.1
1017	1	1	1	26	365.9
1017	1	1	1	27	546
1017	1	1	1	28	513.5
1017	1	1	1	29	507.9
1017	1	1	1	30	493.6
1017	1	1	1	31	484.6
1017	1	1	1	32	NaN
1017	1	1	1	33	423.8
1017	1	1	1	34	467.3
1017	1	1	1	35	521.2
1017	1	1	1	36	400
1017	1	1	1	37	483.5
1017	1	1	1	38	354.6
1017	1	1	1	39	479.4
1017	1	1	1	40	356.5
1017	1	1	1	41	483.5
1017	1	1	1	42	549.8
1017	1	1	1	43	401.2
1017	1	1	1	44	386.5
1017	1	1	1	45	530.3
1017	1	1	1	46	516.9
1017	1	1	1	47	513.6
1017	1	1	1	48	323.4
1017	1	1	2	1	901.2
1017	1	1	2	2	NaN
1017	1	1	2	3	NaN
1017	1	1	2	4	651
1017	1	1	2	5	569
1017	1	1	2	6	712.7
1017	1	1	2	7	690.2
1017	1	1	2	8	510.4
1017	1	1	2	9	920.7
1017	1	1	2	10	428.1
1017	1	1	2	11	721.8
1017	1	1	2	12	653.9
1017	1	1	2	13	733
1017	1	1	2	14	435.6
1017	1	1	2	15	NaN
1017	1	1	2	16	956.4
1017	1	1	2	17	480.6
1017	1	1	2	18	472.1
1017	1	1	2	19	450.3
1017	1	1	2	20	375.8
1017	1	1	2	21	558.6
1017	1	1	2	22	525.3
1017	1	1	2	23	486.7
1017	1	1	2	24	698.4
1017	1	1	2	25	507.6
1017	1	1	2	26	507.3
1017	1	1	2	27	663.8
1017	1	1	2	28	521.2
1017	1	1	2	29	542.7
1017	1	1	2	30	552.4
1017	1	1	2	31	414.1
1017	1	1	2	32	356.4
1017	1	1	2	33	NaN
1017	1	1	2	34	514.4
1017	1	1	2	35	310.4
1017	1	1	2	36	426.8
1017	1	1	2	37	466.3
1017	1	1	2	38	537.4
1017	1	1	2	39	808.6
1017	1	1	2	40	442.7
1017	1	1	2	41	392.5
1017	1	1	2	42	400
1017	1	1	2	43	450.4
1017	1	1	2	44	481.6
1017	1	1	2	45	585.5
1017	1	1	2	46	480.8
1017	1	1	2	47	419
1017	1	1	2	48	425.2
1017	1	2	1	1	NaN
1017	1	2	1	2	831
1017	1	2	1	3	804.4
1017	1	2	1	4	NaN
1017	1	2	1	5	535.2
1017	1	2	1	6	598.3
1017	1	2	1	7	NaN
1017	1	2	1	8	885
1017	1	2	1	9	548.1
1017	1	2	1	10	430.2
1017	1	2	1	11	697.6
1017	1	2	1	12	558.4
1017	1	2	1	13	560.1
1017	1	2	1	14	548.5
1017	1	2	1	15	755.4
1017	1	2	1	16	NaN
1017	1	2	1	17	817
1017	1	2	1	18	674.7
1017	1	2	1	19	657.5
1017	1	2	1	20	583
1017	1	2	1	21	550.1
1017	1	2	1	22	523.4
1017	1	2	1	23	539.2
1017	1	2	1	24	514.9
1017	1	2	1	25	606.7
1017	1	2	1	26	534.6
1017	1	2	1	27	543.5
1017	1	2	1	28	633.9
1017	1	2	1	29	616.4
1017	1	2	1	30	609.9
1017	1	2	1	31	595.4
1017	1	2	1	32	579.6
1017	1	2	1	33	586.7
1017	1	2	1	34	611.5
1017	1	2	1	35	615.2
1017	1	2	1	36	537.3
1017	1	2	1	37	541.9
1017	1	2	1	38	557.3
1017	1	2	1	39	606.9
1017	1	2	1	40	542.1
1017	1	2	1	41	510.6
1017	1	2	1	42	653
1017	1	2	1	43	469.1
1017	1	2	1	44	546.6
1017	1	2	1	45	616.8
1017	1	2	1	46	558
1017	1	2	1	47	578.1
1017	1	2	1	48	513.7
1017	1	2	2	1	807.2
1017	1	2	2	2	NaN
1017	1	2	2	3	NaN
1017	1	2	2	4	887.2
1017	1	2	2	5	560.7
1017	1	2	2	6	680.2
1017	1	2	2	7	660.6
1017	1	2	2	8	NaN
1017	1	2	2	9	621
1017	1	2	2	10	699.8
1017	1	2	2	11	564.9
1017	1	2	2	12	684.5
1017	1	2	2	13	747.3
1017	1	2	2	14	886.9
1017	1	2	2	15	639.8
1017	1	2	2	16	650.5
1017	1	2	2	17	695.3
1017	1	2	2	18	581.3
1017	1	2	2	19	570.3
1017	1	2	2	20	515.6
1017	1	2	2	21	592.3
1017	1	2	2	22	443.7
1017	1	2	2	23	585.6
1017	1	2	2	24	766
1017	1	2	2	25	570.5
1017	1	2	2	26	586.2
1017	1	2	2	27	614.6
1017	1	2	2	28	576.1
1017	1	2	2	29	568.9
1017	1	2	2	30	513.5
1017	1	2	2	31	519.3
1017	1	2	2	32	636.7
1017	1	2	2	33	751.3
1017	1	2	2	34	910
1017	1	2	2	35	637.1
1017	1	2	2	36	577.1
1017	1	2	2	37	599.9
1017	1	2	2	38	680
1017	1	2	2	39	623.7
1017	1	2	2	40	NaN
1017	1	2	2	41	627.8
1017	1	2	2	42	677.1
1017	1	2	2	43	737.6
1017	1	2	2	44	609.8
1017	1	2	2	45	538.4
1017	1	2	2	46	571.9
1017	1	2	2	47	593.8
1017	1	2	2	48	779
1019	2	1	1	1	366.3
1019	2	1	1	2	628.2
1019	2	1	1	3	538.9
1019	2	1	1	4	512.9
1019	2	1	1	5	NaN
1019	2	1	1	6	499.4
1019	2	1	1	7	418.9
1019	2	1	1	8	563.3
1019	2	1	1	9	354.8
1019	2	1	1	10	513.5
1019	2	1	1	11	494.7
1019	2	1	1	12	450.7
1019	2	1	1	13	343.2
1019	2	1	1	14	453.5
1019	2	1	1	15	569
1019	2	1	1	16	318.2
1019	2	1	1	17	566
1019	2	1	1	18	499.6
1019	2	1	1	19	NaN
1019	2	1	1	20	440.9
1019	2	1	1	21	478
1019	2	1	1	22	266.2
1019	2	1	1	23	NaN
1019	2	1	1	24	489
1019	2	1	1	25	459.2
1019	2	1	1	26	681.8
1019	2	1	1	27	416.3
1019	2	1	1	28	508.5
1019	2	1	1	29	413
1019	2	1	1	30	383.7
1019	2	1	1	31	538.8
1019	2	1	1	32	491.7
1019	2	1	1	33	609.9
1019	2	1	1	34	433.8
1019	2	1	1	35	467.3
1019	2	1	1	36	439.3
1019	2	1	1	37	377.3
1019	2	1	1	38	607.5
1019	2	1	1	39	567.9
1019	2	1	1	40	571.9
1019	2	1	1	41	569.9
1019	2	1	1	42	603.2
1019	2	1	1	43	529.5
1019	2	1	1	44	616.6
1019	2	1	1	45	348.1
1019	2	1	1	46	691.7
1019	2	1	1	47	572.4
1019	2	1	1	48	NaN
1019	2	1	2	1	619.3
1019	2	1	2	2	243.3
1019	2	1	2	3	341.5
1019	2	1	2	4	295.9
1019	2	1	2	5	438.7
1019	2	1	2	6	539.5
1019	2	1	2	7	373.3
1019	2	1	2	8	397.1
1019	2	1	2	9	341.1
1019	2	1	2	10	303.1
1019	2	1	2	11	283.4
1019	2	1	2	12	371.3
1019	2	1	2	13	534.7
1019	2	1	2	14	330
1019	2	1	2	15	424.5
1019	2	1	2	16	532.2
1019	2	1	2	17	393.6
1019	2	1	2	18	NaN
1019	2	1	2	19	NaN
1019	2	1	2	20	453.5
1019	2	1	2	21	NaN
1019	2	1	2	22	389.4
1019	2	1	2	23	348.5
1019	2	1	2	24	811.9
1019	2	1	2	25	362.7
1019	2	1	2	26	399.7
1019	2	1	2	27	449.4
1019	2	1	2	28	337
1019	2	1	2	29	396.8
1019	2	1	2	30	295.5
1019	2	1	2	31	341.6
1019	2	1	2	32	219
1019	2	1	2	33	462.8
1019	2	1	2	34	526.7
1019	2	1	2	35	NaN
1019	2	1	2	36	178.6
1019	2	1	2	37	389.7
1019	2	1	2	38	431.9
1019	2	1	2	39	NaN
1019	2	1	2	40	587.8
1019	2	1	2	41	448.4
1019	2	1	2	42	555.4
1019	2	1	2	43	413.4
1019	2	1	2	44	360.4
1019	2	1	2	45	762.5
1019	2	1	2	46	561.8
1019	2	1	2	47	624.6
1019	2	1	2	48	376.5
1019	2	2	1	1	418.3
1019	2	2	1	2	465.5
1019	2	2	1	3	668.4
1019	2	2	1	4	388.8
1019	2	2	1	5	NaN
1019	2	2	1	6	390.1
1019	2	2	1	7	489.1
1019	2	2	1	8	381.2
1019	2	2	1	9	555.8
1019	2	2	1	10	387.9
1019	2	2	1	11	NaN
1019	2	2	1	12	NaN
1019	2	2	1	13	353.2
1019	2	2	1	14	346.3
1019	2	2	1	15	548
1019	2	2	1	16	449.5
1019	2	2	1	17	373
1019	2	2	1	18	609.6
1019	2	2	1	19	NaN
1019	2	2	1	20	456.7
1019	2	2	1	21	481.2
1019	2	2	1	22	411.7
1019	2	2	1	23	517.5
1019	2	2	1	24	321
1019	2	2	1	25	639.7
1019	2	2	1	26	541.3
1019	2	2	1	27	NaN
1019	2	2	1	28	442.4
1019	2	2	1	29	613.2
1019	2	2	1	30	358.7
1019	2	2	1	31	637.5
1019	2	2	1	32	594.2
1019	2	2	1	33	858.8
1019	2	2	1	34	609
1019	2	2	1	35	767.2
1019	2	2	1	36	531.5
1019	2	2	1	37	489.6
1019	2	2	1	38	406.4
1019	2	2	1	39	472.1
1019	2	2	1	40	821.5
1019	2	2	1	41	492.3
1019	2	2	1	42	706.7
1019	2	2	1	43	423.5
1019	2	2	1	44	624.8
1019	2	2	1	45	382
1019	2	2	1	46	348.8
1019	2	2	1	47	404.5
1019	2	2	1	48	395
1019	2	2	2	1	596.4
1019	2	2	2	2	620.9
1019	2	2	2	3	433.6
1019	2	2	2	4	625.5
1019	2	2	2	5	529.9
1019	2	2	2	6	441.5
1019	2	2	2	7	448.7
1019	2	2	2	8	542.6
1019	2	2	2	9	589.4
1019	2	2	2	10	772.1
1019	2	2	2	11	437.4
1019	2	2	2	12	475.8
1019	2	2	2	13	434.5
1019	2	2	2	14	441.6
1019	2	2	2	15	431.2
1019	2	2	2	16	451.5
1019	2	2	2	17	375
1019	2	2	2	18	571.8
1019	2	2	2	19	612.9
1019	2	2	2	20	494.5
1019	2	2	2	21	535.5
1019	2	2	2	22	439.3
1019	2	2	2	23	419.8
1019	2	2	2	24	448.2
1019	2	2	2	25	814.7
1019	2	2	2	26	519.1
1019	2	2	2	27	486.5
1019	2	2	2	28	509.3
1019	2	2	2	29	NaN
1019	2	2	2	30	553.5
1019	2	2	2	31	NaN
1019	2	2	2	32	493.3
1019	2	2	2	33	NaN
1019	2	2	2	34	639.5
1019	2	2	2	35	423.5
1019	2	2	2	36	428.7
1019	2	2	2	37	549.6
1019	2	2	2	38	372
1019	2	2	2	39	492.7
1019	2	2	2	40	446.5
1019	2	2	2	41	405.9
1019	2	2	2	42	466.8
1019	2	2	2	43	610.5
1019	2	2	2	44	448
1019	2	2	2	45	677.3
1019	2	2	2	46	581
1019	2	2	2	47	532.3
1019	2	2	2	48	522
1020	1	1	1	1	322.5
1020	1	1	1	2	460.8
1020	1	1	1	3	326.2
1020	1	1	1	4	407.4
1020	1	1	1	5	NaN
1020	1	1	1	6	325.3
1020	1	1	1	7	427.1
1020	1	1	1	8	532.3
1020	1	1	1	9	441.1
1020	1	1	1	10	330.7
1020	1	1	1	11	437.5
1020	1	1	1	12	442.7
1020	1	1	1	13	523.4
1020	1	1	1	14	543.3
1020	1	1	1	15	509.4
1020	1	1	1	16	472.6
1020	1	1	1	17	442.5
1020	1	1	1	18	770
1020	1	1	1	19	427.2
1020	1	1	1	20	405.4
1020	1	1	1	21	399.9
1020	1	1	1	22	317.3
1020	1	1	1	23	346.1
1020	1	1	1	24	492.3
1020	1	1	1	25	493.8
1020	1	1	1	26	663
1020	1	1	1	27	670.8
1020	1	1	1	28	558.1
1020	1	1	1	29	570.9
1020	1	1	1	30	753.3
1020	1	1	1	31	354
1020	1	1	1	32	636.2
1020	1	1	1	33	734.6
1020	1	1	1	34	NaN
1020	1	1	1	35	384.5
1020	1	1	1	36	395.5
1020	1	1	1	37	454.1
1020	1	1	1	38	466.8
1020	1	1	1	39	456.8
1020	1	1	1	40	NaN
1020	1	1	1	41	324
1020	1	1	1	42	365
1020	1	1	1	43	290.7
1020	1	1	1	44	276.1
1020	1	1	1	45	397.3
1020	1	1	1	46	326.8
1020	1	1	1	47	502.1
1020	1	1	1	48	454.9
1020	1	1	2	1	391.9
1020	1	1	2	2	410.5
1020	1	1	2	3	NaN
1020	1	1	2	4	430.2
1020	1	1	2	5	493.2
1020	1	1	2	6	488.1
1020	1	1	2	7	628.4
1020	1	1	2	8	727
1020	1	1	2	9	477.8
1020	1	1	2	10	521.5
1020	1	1	2	11	537.3
1020	1	1	2	12	485
1020	1	1	2	13	497.2
1020	1	1	2	14	557.4
1020	1	1	2	15	567.9
1020	1	1	2	16	358.4
1020	1	1	2	17	497.2
1020	1	1	2	18	547.4
1020	1	1	2	19	513.9
1020	1	1	2	20	503.6
1020	1	1	2	21	472.6
1020	1	1	2	22	360.7
1020	1	1	2	23	356.3
1020	1	1	2	24	642.5
1020	1	1	2	25	548.9
1020	1	1	2	26	595.8
1020	1	1	2	27	533.8
1020	1	1	2	28	630.2
1020	1	1	2	29	514.7
1020	1	1	2	30	440.3
1020	1	1	2	31	548.8
[truncated: 3,953 more rows]
